# Supplementary material for: Taxol and β-tubulins from endophytic fungi isolated from the Himalayan Yew, Taxus wallichiana Zucc
Source: Front Microbiol. 2022 Sep 29;13:956855. doi: 10.3389/fmicb.2022.956855 (PMC9557061; doi:10.3389/fmicb.2022.956855)
Supplement: Supplementary file 2 [file Data_Sheet_2.zip]

Archive with 11 entries (11 files):
- Data Sheet 1.docx
- __MACOSX/._Data Sheet 1.docx
- MEME analysis result.json
- __MACOSX/._MEME analysis result.json
- Raw images_MMN growth Assays.pdf
- Raw images_PDA growth Assays.pdf
- Sequences DNA datamonkey.fasta
- Sequences protein b-tubulins.fasta
- Taxomyces andreanae  5SRNA partial  ALYI01001764.1.fasta
- Taxomyces andreanae  LSU ALYI01002927.1.fasta
- Taxomyces andreanae 18S RNA  ALYI01003129.1.fasta
