# Supplementary material for: Taxol and β-tubulins from endophytic fungi isolated from the Himalayan Yew, Taxus wallichiana Zucc
Source: Front Microbiol. 2022 Sep 29;13:956855. doi: 10.3389/fmicb.2022.956855 (PMC9557061; doi:10.3389/fmicb.2022.956855)
Supplement: Supplementary file 2 [file Data_Sheet_2.zip › MEME analysis result.json]

{
  "MLE": {
    "content": {
      "0": [
        [
          0.7528926483310319,
          0,
          1,
          1.129338972496548,
          0,
          0,
          0.6666666666666666,
          0,
          0,
          -23.09202999557181,
          -23.09202999557181
        ],
        [
          7.421052631578961,
          0,
          1,
          11.13157894736844,
          0,
          0,
          0.6666666666666666,
          0,
          0,
          -15.74270001381347,
          -15.74270001381347
        ],
        [
          118.6870504176819,
          0,
          1,
          2.993671787355737,
          0,
          0,
          0.6666666666666666,
          0,
          0,
          -24.82500620397393,
          -24.80132813857395
        ],
        [
          0.1505092696940392,
          0,
          1,
          0.2257639045410589,
          0,
          0,
          0.6666666666666666,
          0,
          0,
          -11.44233157762432,
          -11.44233157762432
        ],
        [
          0.1343466744902283,
          0,
          1,
          0.2015200117353424,
          0,
          0,
          0.6666666666666666,
          0,
          0,
          -6.93069094348802,
          -6.93069094348802
        ],
        [
          0.2370255008008639,
          0,
          1,
          0.3555382512012957,
          0,
          0,
          0.6666666666666666,
          0,
          0,
          -15.400047074469,
          -15.400047074469
        ],
        [
          1.092104077581302,
          0.05430326987705991,
          1,
          1.638156116371955,
          0,
          0,
          0.6666666666666666,
          0,
          0,
          -34.81053395804484,
          -34.81053395804484
        ],
        [
          0.3607789761973768,
          0,
          1,
          0.5411684642960654,
          0,
          0,
          0.6666666666666666,
          0,
          0,
          -20.82715058845849,
          -20.82715058845849
        ],
        [
          0.4545908540125281,
          0.1347581587364521,
          1,
          0.681886281018792,
          0,
          0,
          0.6666666666666666,
          0,
          0,
          -50.06182742760474,
          -50.06182742760474
        ],
        [
          2.29054483715122,
          0.1528411750948389,
          1,
          3.43581725572683,
          0,
          0,
          0.6666666666666666,
          0,
          0,
          -44.646461808127,
          -44.646461808127
        ],
        [
          0.5677564064035816,
          0,
          1,
          0.8516346096053723,
          0,
          0,
          0.6666666666666666,
          0,
          0,
          -10.96102418130582,
          -10.96102418130582
        ],
        [
          0,
          0,
          1,
          0,
          0,
          0,
          1,
          0,
          0,
          0,
          0
        ],
        [
          3.49458732285778,
          0.07083995395211276,
          1,
          5.241880984286673,
          0,
          0,
          0.6666666666666666,
          0,
          0,
          -37.01033693426206,
          -37.01033693426206
        ],
        [
          0.3032228638510371,
          0,
          0.8015972844427355,
          0.6085930480102967,
          0.1984027155572645,
          0.3998071779617476,
          0.4583868767376518,
          3,
          0,
          -34.56770266513033,
          -32.13719771781749
        ],
        [
          1.176115158221543,
          0.05691123862294994,
          1,
          1.764172737332315,
          0,
          0,
          0.6666666666666666,
          0,
          0,
          -30.47399745188793,
          -30.47399745188793
        ],
        [
          0.455194491027313,
          0.09137167483717878,
          1,
          0.6827917365409695,
          0,
          0,
          0.6666666666666666,
          0,
          0,
          -39.95471757244477,
          -39.95471757244477
        ],
        [
          0.2495383017465973,
          0.03749992950978434,
          0.9016060387052482,
          0.6673525874731856,
          0.09839396129475175,
          0.1697640726004153,
          0.5409240393916833,
          1,
          0,
          -26.80702555048,
          -26.2271598700875
        ],
        [
          1.029512410386638,
          0,
          1,
          1.544268615579958,
          0,
          0,
          0.6666666666666666,
          0,
          0,
          -11.64297689647188,
          -11.64297689647188
        ],
        [
          1.221559322033904,
          0,
          1,
          1.832338983050856,
          0,
          0,
          0.6666666666666666,
          0,
          0,
          -15.11766983332235,
          -15.11766983332235
        ],
        [
          2.090038097393541,
          0,
          1,
          3.13505714609031,
          0,
          0,
          0.6666666666666666,
          0,
          0,
          -29.73830035495548,
          -29.73830035495549
        ],
        [
          1.069353546074171,
          0.09061483960751067,
          1,
          1.604030319111256,
          0,
          0,
          0.6666666666666666,
          0,
          0,
          -38.67636991267806,
          -38.67636991267806
        ],
        [
          1.502947507414546,
          0.01640555097743717,
          1,
          2.254421261121819,
          0,
          0,
          0.6666666666666666,
          0,
          0,
          -21.83137818801562,
          -21.83137818801562
        ],
        [
          0.4920410786238289,
          0.4335121976326362,
          0.88214331843771,
          10.49753897682384,
          0.11785668156229,
          1.117923946207668,
          0.2967706205644337,
          0,
          0,
          -70.57369193667769,
          -70.01594544135887
        ],
        [
          1.615178655797512,
          0.1320130148467588,
          0.9030910043581836,
          18.39550015764204,
          0.09690899564181643,
          4.256714553580764,
          0.05537395198695394,
          1,
          0,
          -68.7014032104742,
          -63.96638952559607
        ],
        [
          1.23944259967521,
          0,
          1,
          1.859163899512814,
          0,
          0,
          0.6666666666666666,
          0,
          0,
          -31.99879121908825,
          -31.99879121908825
        ],
        [
          2.922547423835657,
          0.1781956399259686,
          0.9268036544247061,
          7.35054087211204,
          0.07319634557529386,
          0.1204236188326036,
          0.5638131776390234,
          1,
          0,
          -61.65384295955673,
          -60.35629046949441
        ],
        [
          0.1252226404557796,
          0.01983605786719256,
          1,
          0.1878339606836694,
          0,
          0,
          0.6666666666666666,
          0,
          0,
          -12.76404520288342,
          -12.76404520288342
        ],
        [
          1.927494059984631,
          0.05843108393117584,
          0.8962370923712687,
          3.023854645555881,
          0.1037629076287313,
          0.09997765732821051,
          0.5743449530593476,
          2,
          0,
          -50.75700822048455,
          -49.28244407571175
        ],
        [
          2.569732226507187,
          0,
          1,
          3.85459833976078,
          0,
          0,
          0.6666666666666666,
          0,
          0,
          -29.85929606557536,
          -29.85929606557536
        ],
        [
          0.8544949466948328,
          0.157967855455336,
          1,
          1.281742420042249,
          0,
          0,
          0.6666666666666666,
          0,
          0,
          -53.05708938043325,
          -53.05708938043325
        ],
        [
          15.01804026817967,
          0,
          0.7481725163091225,
          1.348363542214149,
          0.2518274836908775,
          0,
          0.6666666666666666,
          0,
          0,
          -57.50997459466616,
          -53.82826224530864
        ],
        [
          0.4072963608089193,
          0,
          0.6488736005218921,
          0.2966386443778536,
          0.3511263994781079,
          0,
          0.6666666666666666,
          0,
          0,
          -33.64668488361193,
          -33.4556852514793
        ],
        [
          0.6814964923655017,
          0.1673332470931219,
          1,
          1.022244738548252,
          0,
          0,
          0.6666666666666666,
          0,
          0,
          -43.29252068972429,
          -43.29252068972429
        ],
        [
          1.266771814773315,
          0,
          1,
          1.900157722159971,
          0,
          0,
          0.6666666666666666,
          0,
          0,
          -11.81863373463974,
          -11.81863373463973
        ],
        [
          1.642273542457323,
          0.1180821945706937,
          1,
          2.463410313685985,
          0,
          0,
          0.6666666666666666,
          0,
          0,
          -49.247582917599,
          -49.247582917599
        ],
        [
          2.888775251079282,
          0.03284899554866053,
          1,
          4.333162876618922,
          0,
          0,
          0.6666666666666666,
          0,
          0,
          -22.63295471069295,
          -22.63295471069295
        ],
        [
          1.004966879764811,
          0.01765041521918291,
          1,
          1.507450319647217,
          0,
          0,
          0.6666666666666666,
          0,
          0,
          -32.32508202066556,
          -32.32508202066556
        ],
        [
          1.16883256698875,
          0.1478360398115336,
          1,
          1.753248850483126,
          0,
          0,
          0.6666666666666666,
          0,
          0,
          -37.2347790758305,
          -37.23477907583049
        ],
        [
          0.317544360300736,
          0,
          0.6806655940388662,
          0.314897327320839,
          0.3193344059611338,
          0,
          0.6666666666666666,
          0,
          0,
          -32.55008981761856,
          -31.74682316503478
        ],
        [
          0.2981332995277824,
          0,
          1,
          0.4471999492916736,
          0,
          0,
          0.6666666666666666,
          0,
          0,
          -17.17751192944711,
          -17.17751192944711
        ],
        [
          0.4483734087694533,
          0,
          1,
          0.6725601131541799,
          0,
          0,
          0.6666666666666666,
          0,
          0,
          -10.75689265611098,
          -10.75689265611098
        ],
        [
          0.118391791245806,
          0.03911219426107088,
          1,
          0.177587686868709,
          0,
          0,
          0.6666666666666666,
          0,
          0,
          -15.89236092348272,
          -15.89236092348272
        ],
        [
          0.8283927973683893,
          0.01313174534246582,
          0.9425701970922801,
          0.807641196238477,
          0.05742980290771993,
          0,
          0.6666666666666666,
          0,
          0,
          -25.416517522912,
          -24.28436982670808
        ],
        [
          6.333481232994034,
          0,
          0.9740654115528672,
          10.19862901810075,
          0.02593458844713281,
          0.02775113767823711,
          0.6219226642045195,
          1,
          0,
          -27.81303025476689,
          -22.75797491448576
        ],
        [
          4.384206427518252,
          0.02041936284280032,
          1,
          6.576309641277378,
          0,
          0,
          0.6666666666666666,
          0,
          0,
          -40.18866398803014,
          -40.18866398803014
        ],
        [
          0.5687204779621875,
          0.04371089188587844,
          0.9006583308316051,
          18.07667987774665,
          0.09934166916839493,
          7.508933694741017,
          0.01042655218514377,
          1,
          0,
          -57.5331506736359,
          -51.14967476035017
        ],
        [
          1.012988983262246,
          0.1516883466448092,
          0.9274187129851177,
          9.235214553623807,
          0.07258128701488231,
          2.11519145886642,
          0.171092732245112,
          1,
          0,
          -54.48709055597626,
          -52.90665851046288
        ],
        [
          0.318348318869985,
          0.09147319416711217,
          1,
          0.4775224783049775,
          0,
          0,
          0.6666666666666666,
          0,
          0,
          -30.08907552860621,
          -30.08907552860621
        ],
        [
          2.441749967725677,
          0.01392770750445952,
          1,
          3.662624951588514,
          0,
          0,
          0.6666666666666666,
          0,
          0,
          -21.14576746765332,
          -21.14576746765332
        ],
        [
          5.747060749339926,
          0.0404005342276644,
          1,
          8.620591124009884,
          0,
          0,
          0.6666666666666666,
          0,
          0,
          -32.41979751734731,
          -32.41979751734731
        ],
        [
          0.7790699300789075,
          0,
          1,
          1.168604895118361,
          0,
          0,
          0.6666666666666666,
          0,
          0,
          -27.52180688583468,
          -27.52180688583468
        ],
        [
          2.510681608776711,
          0,
          1,
          3.766022413165067,
          0,
          0,
          0.6666666666666666,
          0,
          0,
          -28.10502096128775,
          -28.10502096128776
        ],
        [
          0.9380862817464583,
          0,
          1,
          1.407129422619688,
          0,
          0,
          0.6666666666666666,
          0,
          0,
          -28.14969814437586,
          -28.14969814437586
        ],
        [
          1.30759065274555,
          0,
          1,
          1.961385979118325,
          0,
          0,
          0.6666666666666666,
          0,
          0,
          -25.24517817230901,
          -25.245178172309
        ],
        [
          0.4326717993634303,
          0,
          1,
          0.6490076990451453,
          0,
          0,
          0.6666666666666666,
          0,
          0,
          -21.21266223370966,
          -21.21266223370966
        ],
        [
          0.7382440597929236,
          0,
          1,
          1.107366089689386,
          0,
          0,
          0.6666666666666666,
          0,
          0,
          -20.07738664545603,
          -20.07738664545603
        ],
        [
          0.4523042766622044,
          0.04531921163079895,
          1,
          0.6784564149933066,
          0,
          0,
          0.6666666666666666,
          0,
          0,
          -23.73726895520175,
          -23.73726895520175
        ],
        [
          0.2590019326417393,
          0,
          1,
          0.4963624200406069,
          0,
          0,
          0.6666666666666666,
          0,
          0,
          -13.4868614162497,
          -13.48684386964006
        ],
        [
          10.43790752584618,
          0,
          1,
          17.19716662019987,
          0,
          0,
          0.6666666666666666,
          0,
          0,
          -35.37263141426823,
          -35.35890311017671
        ],
        [
          0.6526791478373195,
          0,
          1,
          0.979018721755979,
          0,
          0,
          0.6666666666666666,
          0,
          0,
          -9.51406834558532,
          -9.514068345585322
        ],
        [
          0.978738621758793,
          0.01873996255030397,
          1,
          1.46810793263819,
          0,
          0,
          0.6666666666666666,
          0,
          0,
          -33.5699743911746,
          -33.5699743911746
        ],
        [
          0.4873308735878875,
          0,
          1,
          0.7309963103818313,
          0,
          0,
          0.6666666666666666,
          0,
          0,
          -22.0977870568015,
          -22.0977870568015
        ],
        [
          0.7455820003284915,
          0.01645629398793383,
          1,
          1.118373000492737,
          0,
          0,
          0.6666666666666666,
          0,
          0,
          -28.79793755831438,
          -28.79793755831438
        ],
        [
          0,
          0,
          1e-8,
          0.04559525839148651,
          0.99999999,
          0.228615718105516,
          0.5168261937371664,
          0,
          0,
          -18.23247063534632,
          -18.2339295644433
        ],
        [
          2.00634885683879,
          0,
          1,
          3.009523285258185,
          0,
          0,
          0.6666666666666666,
          0,
          0,
          -15.68889395154262,
          -15.68889395154262
        ],
        [
          0.524164357692324,
          0.1487034230962371,
          1,
          0.786246536538486,
          0,
          0,
          0.6666666666666666,
          0,
          0,
          -41.39096773958009,
          -41.39096773958009
        ],
        [
          0.237901083483518,
          0.0423273598535957,
          1,
          0.3568516252252767,
          0,
          0,
          0.6666666666666666,
          0,
          0,
          -21.91870842201641,
          -21.91870842201641
        ],
        [
          1.934291375862244,
          0.01763331228636654,
          1,
          2.901437063793365,
          0,
          0,
          0.6666666666666666,
          0,
          0,
          -35.43590601009603,
          -35.43590601009603
        ],
        [
          1.602121847404873,
          0.1480464151577998,
          1,
          2.403182771107309,
          0,
          0,
          0.6666666666666666,
          0,
          0,
          -49.89987675382098,
          -49.89987675382098
        ],
        [
          0.6491910502285168,
          0,
          0.9408027108966701,
          0.8496456910453016,
          0.05919728910332989,
          0.04565537516281637,
          0.60763237244684,
          1,
          0,
          -33.26567189758832,
          -30.8025210554946
        ],
        [
          2.075062224440272,
          0.01880578188915118,
          1,
          3.112593336660407,
          0,
          0,
          0.6666666666666666,
          0,
          0,
          -33.33641089455568,
          -33.33641089455568
        ],
        [
          1.364654128212705,
          0.1481916390735852,
          1,
          2.046981192319057,
          0,
          0,
          0.6666666666666666,
          0,
          0,
          -36.66089005372264,
          -36.66089005372264
        ],
        [
          2.273657289002565,
          0,
          1,
          3.410485933503847,
          0,
          0,
          0.6666666666666666,
          0,
          0,
          -29.83914677828064,
          -29.83914677828063
        ],
        [
          4.629128265033526,
          0.12510472318743,
          1,
          6.943692397550293,
          0,
          0,
          0.6666666666666666,
          0,
          0,
          -34.93996866514857,
          -34.93996866514856
        ],
        [
          3.234408933894708,
          0.09557621983073826,
          1,
          4.85161340084206,
          0,
          0,
          0.6666666666666666,
          0,
          0,
          -45.82810125794752,
          -45.82810125794752
        ],
        [
          0.2850419700931109,
          0,
          1,
          0.4275629551396663,
          0,
          0,
          0.6666666666666666,
          0,
          0,
          -9.361032604458176,
          -9.361032604458176
        ],
        [
          0.983583137606241,
          0,
          1,
          1.475374706409361,
          0,
          0,
          0.6666666666666666,
          0,
          0,
          -33.52348222546669,
          -33.52348222546669
        ],
        [
          0.7804152388083762,
          0,
          1,
          1.170622858212564,
          0,
          0,
          0.6666666666666666,
          0,
          0,
          -25.84705718300231,
          -25.84705718300231
        ],
        [
          0.3163645712816595,
          0,
          1,
          0.4745468569224893,
          0,
          0,
          0.6666666666666666,
          0,
          0,
          -10.25740812358561,
          -10.25740812358561
        ],
        [
          0.1505092696940392,
          0,
          1,
          0.2257639045410589,
          0,
          0,
          0.6666666666666666,
          0,
          0,
          -8.121483109272708,
          -8.121483109272708
        ],
        [
          0.9524637750377811,
          0.0369717225710553,
          1,
          1.428695662556671,
          0,
          0,
          0.6666666666666666,
          0,
          0,
          -25.32268255256017,
          -25.32268255256017
        ],
        [
          0.9907265634804013,
          0.04328985894270865,
          1,
          1.486089845220602,
          0,
          0,
          0.6666666666666666,
          0,
          0,
          -31.17101681336788,
          -31.17101681336788
        ],
        [
          1.538745751964486,
          0.06235904626625796,
          1,
          2.308118627946729,
          0,
          0,
          0.6666666666666666,
          0,
          0,
          -30.23223565037309,
          -30.23223565037309
        ],
        [
          1.237464279983483,
          0,
          1,
          1.856196419975225,
          0,
          0,
          0.6666666666666666,
          0,
          0,
          -29.48375838109394,
          -29.48375838109394
        ],
        [
          3.179654145686274,
          0.03330651559080595,
          1,
          4.76948121852941,
          0,
          0,
          0.6666666666666666,
          0,
          0,
          -26.39936321500564,
          -26.39936321500564
        ],
        [
          1.683554605442289,
          0,
          0.7483932789750288,
          0.4789990889013331,
          0.2516067210249712,
          0,
          0.6666666666666666,
          0,
          0,
          -43.02069726986669,
          -41.8960408850742
        ],
        [
          0.3923129062348941,
          0,
          0.5815038600069529,
          0.2991091028126783,
          0.4184961399930471,
          0,
          0.6666666666666666,
          0,
          0,
          -42.32034992218584,
          -41.77346305635903
        ],
        [
          0.7961868092017316,
          0,
          1,
          1.312892163433671,
          0,
          0,
          0.6666666666666666,
          0,
          0,
          -25.00555431406384,
          -25.00545038125854
        ],
        [
          0.6526791478373195,
          0,
          1,
          0.979018721755979,
          0,
          0,
          0.6666666666666666,
          0,
          0,
          -38.30015460049488,
          -38.30015460049488
        ],
        [
          0.1222696094506593,
          0,
          1,
          0.183404414175989,
          0,
          0,
          0.6666666666666666,
          0,
          0,
          -6.527167732718842,
          -6.527167732718842
        ],
        [
          0,
          0,
          0.9727647514309588,
          10.03731063745677,
          0.02723524856904125,
          2.410408834188999,
          0.146023871247195,
          1,
          0,
          -14.5925676850241,
          -11.8641286552219
        ],
        [
          0,
          0,
          1,
          0,
          0,
          0,
          1,
          0,
          0,
          0,
          0
        ],
        [
          2.948332369385009,
          0,
          1,
          4.422498554077515,
          0,
          0,
          0.6666666666666666,
          0,
          0,
          -32.61207755463693,
          -32.61207755463693
        ],
        [
          0.4819444132342436,
          0,
          1,
          0.7229166198513655,
          0,
          0,
          0.6666666666666666,
          0,
          0,
          -9.148330816077404,
          -9.148330816077404
        ],
        [
          0.786336884680512,
          0,
          1,
          1.179505327020768,
          0,
          0,
          0.6666666666666666,
          0,
          0,
          -33.29861415409891,
          -33.29861415409891
        ],
        [
          2.631286154391727,
          0,
          1,
          3.94692923158759,
          0,
          0,
          0.6666666666666666,
          0,
          0,
          -20.37494853771102,
          -20.37494853771102
        ],
        [
          0.3698857061186976,
          0,
          1,
          0.5548285591780464,
          0,
          0,
          0.6666666666666666,
          0,
          0,
          -9.933704107321173,
          -9.933704107321173
        ],
        [
          1.085374897603808,
          0.01633693739217192,
          1,
          1.628062346405712,
          0,
          0,
          0.6666666666666666,
          0,
          0,
          -30.16542151290623,
          -30.16542151290624
        ],
        [
          0.2102521297046982,
          0,
          1,
          0.3153781945570473,
          0,
          0,
          0.6666666666666666,
          0,
          0,
          -7.437415594188453,
          -7.437415594188453
        ],
        [
          0.2928215322961304,
          0,
          1,
          0.4392322984441955,
          0,
          0,
          0.6666666666666666,
          0,
          0,
          -22.93117460780374,
          -22.93117460780374
        ],
        [
          0.4288227854349582,
          0,
          1,
          0.6432341781524374,
          0,
          0,
          0.6666666666666666,
          0,
          0,
          -28.50754442426768,
          -28.50754442426768
        ],
        [
          1.044625569129078,
          0,
          1,
          1.566938353693617,
          0,
          0,
          0.6666666666666666,
          0,
          0,
          -11.94734870604638,
          -11.94734870604638
        ],
        [
          3.24194174817178,
          0.02167969457450141,
          1,
          4.862912622257667,
          0,
          0,
          0.6666666666666666,
          0,
          0,
          -40.45898076431815,
          -40.45898076431815
        ],
        [
          1.673265407984041,
          0.02156643043826783,
          1,
          2.509898111976061,
          0,
          0,
          0.6666666666666666,
          0,
          0,
          -30.50968140592472,
          -30.50968140592472
        ],
        [
          0.2746208107502939,
          0.01682829182984,
          1,
          0.411931216125441,
          0,
          0,
          0.6666666666666666,
          0,
          0,
          -13.7795906522997,
          -13.7795906522997
        ],
        [
          4.088694824531655,
          0.02260907948851614,
          0.8281508198946663,
          1.708531892823228,
          0.1718491801053337,
          0,
          0.6666666666666666,
          0,
          0,
          -48.18206280904843,
          -45.49989312992227
        ],
        [
          1.752828322396427,
          0.0219946146111246,
          1,
          2.629242483594641,
          0,
          0,
          0.6666666666666666,
          0,
          0,
          -31.37387480986822,
          -31.37387480986822
        ],
        [
          1.707862635408423,
          0.07086106883415506,
          1,
          2.561793953112635,
          0,
          0,
          0.6666666666666666,
          0,
          0,
          -41.04191171715291,
          -41.04191171715291
        ],
        [
          5.652387961224189,
          0,
          1,
          8.478581941836282,
          0,
          0,
          0.6666666666666666,
          0,
          0,
          -18.49999144227763,
          -18.49999144227762
        ],
        [
          1.850779510022278,
          0,
          1,
          2.776169265033416,
          0,
          0,
          0.6666666666666666,
          0,
          0,
          -25.21133323923397,
          -25.21133323923397
        ],
        [
          1.203177724829712,
          0,
          1,
          1.804766587244568,
          0,
          0,
          0.6666666666666666,
          0,
          0,
          -29.51863457279926,
          -29.51863457279926
        ],
        [
          0.9380862817464583,
          0,
          1,
          1.407129422619688,
          0,
          0,
          0.6666666666666666,
          0,
          0,
          -27.18203246110017,
          -27.18203246110017
        ],
        [
          1.356264501884314,
          0.0349110730012562,
          1,
          2.034396752826471,
          0,
          0,
          0.6666666666666666,
          0,
          0,
          -35.85987894316926,
          -35.85987894316926
        ],
        [
          0.5712077898687035,
          0,
          1,
          0.856811684803055,
          0,
          0,
          0.6666666666666666,
          0,
          0,
          -8.639353711868646,
          -8.639353711868646
        ],
        [
          1.709166001686559,
          0.01931261157074929,
          1,
          2.563749002529839,
          0,
          0,
          0.6666666666666666,
          0,
          0,
          -32.17521582304612,
          -32.17521582304612
        ],
        [
          1.281616098316714,
          0,
          1,
          1.922424147475073,
          0,
          0,
          0.6666666666666666,
          0,
          0,
          -14.0672799205066,
          -14.0672799205066
        ],
        [
          0.4535136881310231,
          0,
          0.647924732591855,
          0.8220823610508905,
          0.352075267408145,
          0.4068395130115903,
          0.4562498197442837,
          4,
          0,
          -53.43740995013399,
          -51.897478915653
        ],
        [
          2.435968499042497,
          0,
          0.954971764486176,
          1.223943257330802,
          0.04502823551382396,
          0,
          0.6666666666666666,
          0,
          0,
          -30.42934173163743,
          -27.48796909390913
        ],
        [
          1.012625261126882,
          0.03389703999525888,
          1,
          1.518937891690322,
          0,
          0,
          0.6666666666666666,
          0,
          0,
          -24.23035531260371,
          -24.23035531260371
        ],
        [
          1.298102851077766,
          0.05462322640747005,
          0.9343341243443707,
          2.451167787582234,
          0.06566587565562931,
          0.1083965577633137,
          0.5699160193360985,
          1,
          0,
          -37.73772509144968,
          -36.38503869038378
        ],
        [
          0.7255669469186404,
          0,
          1,
          1.08835042037796,
          0,
          0,
          0.6666666666666666,
          0,
          0,
          -22.94028225417624,
          -22.94028225417623
        ],
        [
          1.622950819672142,
          0,
          1,
          2.434426229508214,
          0,
          0,
          0.6666666666666666,
          0,
          0,
          -15.68197508622735,
          -15.68197508622734
        ],
        [
          0.9601837672281806,
          0,
          1,
          1.440275650842271,
          0,
          0,
          0.6666666666666666,
          0,
          0,
          -22.77092182798421,
          -22.77092182798421
        ],
        [
          0.4120087725375693,
          0,
          1,
          0.6180131588063539,
          0,
          0,
          0.6666666666666666,
          0,
          0,
          -10.00700828237734,
          -10.00700828237734
        ],
        [
          0.2624611597089689,
          0,
          1,
          0.3936917395634533,
          0,
          0,
          0.6666666666666666,
          0,
          0,
          -7.098337554281606,
          -7.098337554281606
        ],
        [
          0.3043001480971905,
          0.03722953031474894,
          1,
          0.4564502221457858,
          0,
          0,
          0.6666666666666666,
          0,
          0,
          -22.2706482029025,
          -22.2706482029025
        ],
        [
          0.2766185571510717,
          0,
          0.8637252085166806,
          0.4907712394604577,
          0.1362747914833194,
          0.203860977048123,
          0.5266205307861436,
          2,
          0,
          -30.0634536014899,
          -28.44162195076482
        ],
        [
          0.1379032237060895,
          0,
          1,
          0.2068548355591343,
          0,
          0,
          0.6666666666666666,
          0,
          0,
          -7.52474994963955,
          -7.52474994963955
        ],
        [
          1.828828488568158,
          0,
          1,
          2.743242732852237,
          0,
          0,
          0.6666666666666666,
          0,
          0,
          -28.93905150949403,
          -28.93905150949403
        ],
        [
          1.850779510022278,
          0,
          1,
          2.776169265033416,
          0,
          0,
          0.6666666666666666,
          0,
          0,
          -31.20540316515605,
          -31.20540316515605
        ],
        [
          0.2195058411084556,
          0,
          1,
          0.3292587616626834,
          0,
          0,
          0.6666666666666666,
          0,
          0,
          -18.24717873206987,
          -18.24717873206988
        ],
        [
          0.234828665073266,
          0,
          1,
          0.352242997609899,
          0,
          0,
          0.6666666666666666,
          0,
          0,
          -17.220434709646,
          -17.220434709646
        ],
        [
          0.2034288982876203,
          0,
          1,
          0.3051433474314304,
          0,
          0,
          0.6666666666666666,
          0,
          0,
          -17.55541066073019,
          -17.55541066073019
        ],
        [
          3.013073426901588,
          0.01628945312218089,
          1,
          4.519610140352386,
          0,
          0,
          0.6666666666666666,
          0,
          0,
          -34.40196884806694,
          -34.40196884806694
        ],
        [
          0.1971007715688599,
          0,
          1,
          0.2956511573532898,
          0,
          0,
          0.6666666666666666,
          0,
          0,
          -21.837812969761,
          -21.83781296976101
        ],
        [
          1.193304532707299,
          0,
          0.8778322577195005,
          1.86309464605099,
          0.1221677422804995,
          0.06113654921453815,
          0.5970404311243356,
          1,
          0,
          -46.61826618252324,
          -45.85608111107606
        ],
        [
          0.2290302031181265,
          0,
          1,
          0.3435453046771898,
          0,
          0,
          0.6666666666666666,
          0,
          0,
          -19.81122117444418,
          -19.81122117444418
        ],
        [
          0,
          0,
          1,
          0,
          0,
          0,
          1,
          0,
          0,
          0,
          0
        ],
        [
          0.3916618010559463,
          0,
          1,
          0.5874927015839193,
          0,
          0,
          0.6666666666666666,
          0,
          0,
          -20.78875793790394,
          -20.78875793790394
        ],
        [
          3.397938847805784,
          0,
          1,
          7.182557034012473,
          0,
          0,
          0.6666666666666666,
          0,
          0,
          -30.71985244616272,
          -30.71979433708306
        ],
        [
          1.372775500339889,
          0,
          1,
          2.059163250509834,
          0,
          0,
          0.6666666666666666,
          0,
          0,
          -33.20177678647494,
          -33.20177678647494
        ],
        [
          2.659818282338103,
          0,
          1,
          3.989727423507154,
          0,
          0,
          0.6666666666666666,
          0,
          0,
          -35.96564554881865,
          -35.96564554881865
        ],
        [
          0.9508477805296287,
          0.03350827614049211,
          1,
          1.426271670794443,
          0,
          0,
          0.6666666666666666,
          0,
          0,
          -31.58386680001667,
          -31.58386680001667
        ],
        [
          0.5890217574748219,
          0.02180284557420265,
          1,
          0.8835326362122329,
          0,
          0,
          0.6666666666666666,
          0,
          0,
          -25.23803103783941,
          -25.23803103783941
        ],
        [
          0,
          0,
          1,
          0,
          0,
          0,
          1,
          0,
          0,
          0,
          0
        ],
        [
          0.3229490692421915,
          0.03279163723605656,
          1,
          0.4844236038632873,
          0,
          0,
          0.6666666666666666,
          0,
          0,
          -20.84769031743138,
          -20.84769031743138
        ],
        [
          0.8897502093225619,
          0.01719945450084738,
          1,
          1.334625313983843,
          0,
          0,
          0.6666666666666666,
          0,
          0,
          -33.70378417940235,
          -33.70378417940235
        ],
        [
          2.390623221547349,
          0,
          1,
          5.813572158247115,
          0,
          0,
          0.6666666666666666,
          0,
          0,
          -13.66657903763777,
          -13.66514898305029
        ],
        [
          6.390833634067138,
          0,
          1,
          9.586250451100712,
          0,
          0,
          0.6666666666666666,
          0,
          0,
          -16.36146924135678,
          -16.36146924135678
        ],
        [
          0.1341184217715357,
          0.03919064186497867,
          1,
          0.2011776326573037,
          0,
          0,
          0.6666666666666666,
          0,
          0,
          -16.2018632384284,
          -16.2018632384284
        ],
        [
          0.3623340469168465,
          0.01914639460548423,
          1,
          0.5435010703752696,
          0,
          0,
          0.6666666666666666,
          0,
          0,
          -22.68268576264025,
          -22.68268576264025
        ],
        [
          0.7356943465985881,
          0,
          1,
          1.103541519897882,
          0,
          0,
          0.6666666666666666,
          0,
          0,
          -12.72346714401631,
          -12.7234671440163
        ],
        [
          0.7624476766622832,
          0,
          1,
          1.143671514993425,
          0,
          0,
          0.6666666666666666,
          0,
          0,
          -30.53360304706938,
          -30.53360304706938
        ],
        [
          0,
          0,
          1,
          0,
          0,
          0,
          1,
          0,
          0,
          0,
          0
        ],
        [
          1.540933076407121,
          0.01317799256689441,
          1,
          2.311399614610681,
          0,
          0,
          0.6666666666666666,
          0,
          0,
          -9.565349683546238,
          -9.565349683546238
        ],
        [
          2.083855585335683,
          0,
          0.930208227485102,
          0.6005566851969347,
          0.06979177251489799,
          0,
          0.6666666666666666,
          0,
          0,
          -33.99654482096285,
          -32.01597253880937
        ],
        [
          0.550013421204673,
          0,
          1,
          0.8250201318070093,
          0,
          0,
          0.6666666666666666,
          0,
          0,
          -25.08395546002243,
          -25.08395546002243
        ],
        [
          0.6903311402562523,
          0,
          0.7305786150905529,
          0.3331761837145665,
          0.2694213849094471,
          0,
          0.6666666666666666,
          0,
          0,
          -28.71375892815534,
          -28.47454662629548
        ],
        [
          0.4398403420758005,
          0,
          0.9752811090876833,
          40.14605742683293,
          0.02471889091231672,
          2.307126028034261,
          0.1543218082166402,
          1,
          0,
          -33.10919272544329,
          -28.83184852035464
        ],
        [
          1.237464279983483,
          0,
          1,
          1.856196419975225,
          0,
          0,
          0.6666666666666666,
          0,
          0,
          -25.80827782372933,
          -25.80827782372933
        ],
        [
          3.846101222101849,
          0.121731635556604,
          1,
          5.769151833152774,
          0,
          0,
          0.6666666666666666,
          0,
          0,
          -44.53784940114107,
          -44.53784940114106
        ],
        [
          1.098602554085388,
          0,
          1,
          1.647903831128082,
          0,
          0,
          0.6666666666666666,
          0,
          0,
          -28.2888413815332,
          -28.2888413815332
        ],
        [
          1.164935268532779,
          0,
          0.9758272969852767,
          47.58057146122023,
          0.0241727030147233,
          4.244969897523788,
          0.05571239661295946,
          1,
          0,
          -46.22991020184387,
          -39.2488450956145
        ],
        [
          0.9121408955136826,
          0,
          1,
          1.368211343270524,
          0,
          0,
          0.6666666666666666,
          0,
          0,
          -24.74249026059758,
          -24.74249026059758
        ],
        [
          0.4907604393552183,
          0.01422592182641071,
          1,
          0.7361406590328275,
          0,
          0,
          0.6666666666666666,
          0,
          0,
          -16.03292618660796,
          -16.03292618660796
        ],
        [
          7.966725043782843,
          0,
          1,
          11.95008756567426,
          0,
          0,
          0.6666666666666666,
          0,
          0,
          -27.23654884176543,
          -27.23654884176542
        ],
        [
          0.2719484047197496,
          0,
          0.9314156206684747,
          0.639475645912085,
          0.06858437933152528,
          0.3087444202379643,
          0.4877516031333248,
          1,
          0,
          -25.75228351177831,
          -23.91414847454123
        ],
        [
          0.4408488698589717,
          0.03284179143348109,
          1,
          0.6612733047884576,
          0,
          0,
          0.6666666666666666,
          0,
          0,
          -18.51764787176359,
          -18.51764787176359
        ],
        [
          0.7072543247961128,
          0,
          0.9127368231973446,
          0.3081272077779186,
          0.08726317680265538,
          0,
          0.6666666666666666,
          0,
          0,
          -27.91981876904606,
          -26.40024653071746
        ],
        [
          0.9601837672281806,
          0,
          1,
          1.440275650842271,
          0,
          0,
          0.6666666666666666,
          0,
          0,
          -25.80720484129935,
          -25.80720484129935
        ],
        [
          0.7282984110797218,
          0.02168519857984973,
          1,
          1.092447616619583,
          0,
          0,
          0.6666666666666666,
          0,
          0,
          -26.75190370671167,
          -26.75190370671167
        ],
        [
          0.416353849989304,
          0,
          1,
          0.6245307749839558,
          0,
          0,
          0.6666666666666666,
          0,
          0,
          -10.60830531429187,
          -10.60830531429187
        ],
        [
          1.245940144303787,
          0,
          1,
          1.868910216455679,
          0,
          0,
          0.6666666666666666,
          0,
          0,
          -30.09079567096114,
          -30.09079567096114
        ],
        [
          0.2981332995277824,
          0,
          1,
          0.4471999492916736,
          0,
          0,
          0.6666666666666666,
          0,
          0,
          -10.04489166399826,
          -10.04489166399826
        ],
        [
          0.1222696094506593,
          0,
          1,
          0.183404414175989,
          0,
          0,
          0.6666666666666666,
          0,
          0,
          -6.527167732718842,
          -6.527167732718842
        ],
        [
          0.4116986143965672,
          0.0192097886425341,
          1,
          0.6175479215948506,
          0,
          0,
          0.6666666666666666,
          0,
          0,
          -22.24519285624025,
          -22.24519285624025
        ],
        [
          1.647424471184682,
          0,
          1,
          2.471136706777023,
          0,
          0,
          0.6666666666666666,
          0,
          0,
          -29.76692834961462,
          -29.76692834961462
        ],
        [
          1.553397074752016,
          0,
          1,
          2.330095612128024,
          0,
          0,
          0.6666666666666666,
          0,
          0,
          -29.15377795731518,
          -29.15377795731518
        ],
        [
          1.012953127968305,
          0.02227313973024414,
          1,
          1.519429691952458,
          0,
          0,
          0.6666666666666666,
          0,
          0,
          -30.19871918647141,
          -30.19871918647141
        ],
        [
          2.224122622644964,
          0.09763659084593564,
          1,
          3.336183933967444,
          0,
          0,
          0.6666666666666666,
          0,
          0,
          -47.12925398220059,
          -47.12925398220059
        ],
        [
          1.307420830115545,
          0.01533847308355644,
          1,
          1.961131245173317,
          0,
          0,
          0.6666666666666666,
          0,
          0,
          -20.27884178291734,
          -20.27884178291735
        ],
        [
          1.681154676965383,
          0,
          1,
          2.521732015448074,
          0,
          0,
          0.6666666666666666,
          0,
          0,
          -14.32211888735445,
          -14.32211888735445
        ],
        [
          1.191216543791904,
          0,
          1,
          1.786824815687857,
          0,
          0,
          0.6666666666666666,
          0,
          0,
          -33.05353655978301,
          -33.05353655978301
        ],
        [
          1.326399539776076,
          0.02230107804630235,
          1,
          3.411537970910351,
          0,
          0,
          0.6666666666666666,
          0,
          0,
          -30.25453659390024,
          -30.08816264552691
        ],
        [
          2.841416147065945,
          0,
          1,
          4.262124220598917,
          0,
          0,
          0.6666666666666666,
          0,
          0,
          -15.89346877709217,
          -15.89346877709217
        ],
        [
          0.2860731814185483,
          0,
          0.9683262336768805,
          3.503549765916186,
          0.03167376632311947,
          1.262890007165524,
          0.2733331065048228,
          1,
          0,
          -16.95094170227208,
          -15.80799721710606
        ],
        [
          2.073162534301673,
          0.07240590137299288,
          1,
          3.10974380145251,
          0,
          0,
          0.6666666666666666,
          0,
          0,
          -41.25798297329667,
          -41.25798297329667
        ],
        [
          0.7687478746201358,
          0,
          1,
          1.153121811930204,
          0,
          0,
          0.6666666666666666,
          0,
          0,
          -12.3359011033683,
          -12.3359011033683
        ],
        [
          0.8366488849986811,
          0,
          0.9372024864715689,
          0.5544212215446165,
          0.0627975135284311,
          0,
          0.6666666666666666,
          0,
          0,
          -17.48055794045529,
          -17.17109513452251
        ],
        [
          1.359545807797899,
          0,
          0.9406161464815065,
          0.7040006066786431,
          0.05938385351849351,
          0,
          0.6666666666666666,
          0,
          0,
          -37.18961151051212,
          -34.93912436626576
        ],
        [
          0.4936146490991836,
          0,
          0.8967595164976421,
          0.2871806230005606,
          0.1032404835023579,
          0,
          0.6666666666666666,
          0,
          0,
          -18.85835365457645,
          -17.574108675752
        ],
        [
          2.23025195615004,
          0,
          0.9476759237835012,
          0.9625452197179454,
          0.05232407621649882,
          0,
          0.6666666666666666,
          0,
          0,
          -30.55696177412524,
          -27.66291966551648
        ],
        [
          3.126097259537933,
          0.0358155734038902,
          1,
          4.689145889306903,
          0,
          0,
          0.6666666666666666,
          0,
          0,
          -30.33527377775144,
          -30.33527377775144
        ],
        [
          2.015659008186129,
          0,
          1,
          3.023488512279195,
          0,
          0,
          0.6666666666666666,
          0,
          0,
          -15.7353341103555,
          -15.7353341103555
        ],
        [
          0.2949652904062599,
          0,
          1,
          0.4424479356093898,
          0,
          0,
          0.6666666666666666,
          0,
          0,
          -9.715416764717972,
          -9.715416764717977
        ],
        [
          5.898187708587787,
          0.01529091905230509,
          1,
          8.847281562881685,
          0,
          0,
          0.6666666666666666,
          0,
          0,
          -19.12230038219577,
          -19.12230038219577
        ],
        [
          0.9722294113044521,
          0,
          1,
          1.458344116956678,
          0,
          0,
          0.6666666666666666,
          0,
          0,
          -28.38383470745041,
          -28.38383470745041
        ],
        [
          9.742794509655132,
          0,
          1,
          31.78466256710202,
          0,
          0,
          0.6666666666666666,
          0,
          0,
          -36.3203264187366,
          -36.31996922237251
        ],
        [
          0.1203921969312078,
          0,
          0.9391283819803405,
          0.8531353776061653,
          0.06087161801965946,
          1.431508255993339,
          0.2486907581141452,
          1,
          0,
          -15.97134504540393,
          -13.68231201605468
        ],
        [
          3.849320407653583,
          0.03337871283888876,
          1,
          5.773980611480375,
          0,
          0,
          0.6666666666666666,
          0,
          0,
          -27.11284028215179,
          -27.11284028215179
        ],
        [
          3.026542147947911,
          0,
          1,
          4.539813221921865,
          0,
          0,
          0.6666666666666666,
          0,
          0,
          -20.08052813070295,
          -20.08052813070297
        ],
        [
          0.5219597025791358,
          0.01758745842797753,
          1,
          0.7829395538687036,
          0,
          0,
          0.6666666666666666,
          0,
          0,
          -16.32864672545671,
          -16.3286467254567
        ],
        [
          1.349112129097938,
          0.2407797282765092,
          1,
          2.023668193646907,
          0,
          0,
          0.6666666666666666,
          0,
          0,
          -39.23634251208529,
          -39.23634251208529
        ],
        [
          5.498520532675449,
          0.03526568612958951,
          1,
          8.24778079901317,
          0,
          0,
          0.6666666666666666,
          0,
          0,
          -46.2852026497554,
          -46.2852026497554
        ],
        [
          1.178084627058249,
          0.01587128431673436,
          1,
          1.767126940587374,
          0,
          0,
          0.6666666666666666,
          0,
          0,
          -40.02767761210323,
          -40.02767761210323
        ],
        [
          4.107032924215867,
          0,
          1,
          6.160549386323801,
          0,
          0,
          0.6666666666666666,
          0,
          0,
          -31.2475090512495,
          -31.2475090512495
        ],
        [
          0.6402529855663043,
          0.013580663601076,
          1,
          0.9603794783494561,
          0,
          0,
          0.6666666666666666,
          0,
          0,
          -14.42721160069902,
          -14.42721160069902
        ],
        [
          0.5163297175877123,
          0.04592823716184721,
          1,
          0.7744945763815684,
          0,
          0,
          0.6666666666666666,
          0,
          0,
          -31.59199643580187,
          -31.59199643580186
        ],
        [
          0.8519447260793744,
          0.1436065168649689,
          0.9614817301349945,
          19.51705878010866,
          0.03851826986500551,
          3.936285687410731,
          0.0654057347622361,
          1,
          0,
          -55.14918233072711,
          -52.71455231128572
        ],
        [
          0.601334144986788,
          0.1560868288427895,
          0.9637869040615705,
          2.515630851502974,
          0.03621309593842947,
          0.3242260660885279,
          0.4825168769916417,
          0,
          0,
          -45.39179033584733,
          -45.19272461394046
        ],
        [
          1.373252385302255,
          0,
          1,
          2.059878577953382,
          0,
          0,
          0.6666666666666666,
          0,
          0,
          -34.58356239826061,
          -34.5835623982606
        ],
        [
          1.959117144647285,
          0.1443112614786452,
          1,
          2.938675716970929,
          0,
          0,
          0.6666666666666666,
          0,
          0,
          -50.0316677188874,
          -50.0316677188874
        ],
        [
          0.2648805974487868,
          0.04071943660391986,
          1,
          0.3973208961731802,
          0,
          0,
          0.6666666666666666,
          0,
          0,
          -17.84051210230049,
          -17.84051210230049
        ],
        [
          2.193919106273958,
          0.09888844745525775,
          1,
          3.290878659410936,
          0,
          0,
          0.6666666666666666,
          0,
          0,
          -49.35578184795265,
          -49.35578184795264
        ],
        [
          1.548280679711278,
          0.05399107711653123,
          1,
          2.322421019566919,
          0,
          0,
          0.6666666666666666,
          0,
          0,
          -27.26477375813541,
          -27.26477375813541
        ],
        [
          0.713499608914099,
          0,
          1,
          1.070249413371148,
          0,
          0,
          0.6666666666666666,
          0,
          0,
          -25.68337241030432,
          -25.68337241030432
        ],
        [
          0.1505092696940392,
          0,
          1,
          0.2257639045410589,
          0,
          0,
          0.6666666666666666,
          0,
          0,
          -8.121483109272708,
          -8.121483109272708
        ],
        [
          0.8476849522478845,
          0.1324128355592473,
          1,
          1.271527428371827,
          0,
          0,
          0.6666666666666666,
          0,
          0,
          -40.48640143040566,
          -40.48640143040566
        ],
        [
          1.611243095711255,
          0,
          1,
          2.416864643566883,
          0,
          0,
          0.6666666666666666,
          0,
          0,
          -33.31707884768059,
          -33.31707884768059
        ],
        [
          1.356898077165685,
          0.0411755325497425,
          1,
          2.035347115748527,
          0,
          0,
          0.6666666666666666,
          0,
          0,
          -32.15033489549445,
          -32.15033489549445
        ],
        [
          1.617095982149615,
          0.02192644497526281,
          1,
          2.425643973224423,
          0,
          0,
          0.6666666666666666,
          0,
          0,
          -31.20793739407582,
          -31.20793739407583
        ],
        [
          1.524861521924853,
          0.1812108600889833,
          1,
          2.28729228288728,
          0,
          0,
          0.6666666666666666,
          0,
          0,
          -49.86580648236833,
          -49.86580648236833
        ],
        [
          0.2448086487640034,
          0,
          0.9051005712117529,
          0.3406154750752319,
          0.09489942878824709,
          0.07703346075691542,
          0.5872199594017421,
          1,
          0,
          -25.01825376427826,
          -23.71648011165569
        ],
        [
          0,
          0,
          1,
          0,
          0,
          0,
          1,
          0,
          0,
          0,
          0
        ],
        [
          5.035889497406874,
          0.07247645964615197,
          1,
          7.553834246110308,
          0,
          0,
          0.6666666666666666,
          0,
          0,
          -42.91928349423186,
          -42.91928349423186
        ],
        [
          0.5512622083697931,
          0,
          1,
          0.8268933125546895,
          0,
          0,
          0.6666666666666666,
          0,
          0,
          -21.77575719041615,
          -21.77575719041615
        ],
        [
          0.7044857765607142,
          0.09500589234423365,
          1,
          1.056728664841071,
          0,
          0,
          0.6666666666666666,
          0,
          0,
          -36.16483285303029,
          -36.16483285303029
        ],
        [
          1.326937864352344,
          0,
          0.9632695124114078,
          2.168827020214764,
          0.03673048758859221,
          0.08852086261703107,
          0.5806115672386573,
          1,
          0,
          -36.14792650808906,
          -35.31182912596685
        ],
        [
          1.245520236519839,
          0,
          0.9414628885726899,
          6.041925252708961,
          0.05853711142731011,
          1.219489530894649,
          0.2801177650420033,
          2,
          0,
          -48.17876125880896,
          -42.21296948456703
        ],
        [
          2.035488160259063,
          0.07835096642330751,
          0.9484715741366757,
          1.697529887204059,
          0.05152842586332429,
          0,
          0.6666666666666666,
          0,
          0,
          -49.33386216428927,
          -49.23761154437213
        ],
        [
          2.129379186873444,
          0.0452625979496842,
          1,
          3.194068780310166,
          0,
          0,
          0.6666666666666666,
          0,
          0,
          -38.43117447650017,
          -38.43117447650017
        ],
        [
          0.5030020594724303,
          0,
          1,
          0.7545030892086456,
          0,
          0,
          0.6666666666666666,
          0,
          0,
          -27.55808494465948,
          -27.55808494465948
        ],
        [
          0.1540627998444018,
          0.01859983697896027,
          1,
          0.2310941997666027,
          0,
          0,
          0.6666666666666666,
          0,
          0,
          -13.04141830832267,
          -13.04141830832267
        ],
        [
          0.2981332995277824,
          0,
          1,
          0.4471999492916736,
          0,
          0,
          0.6666666666666666,
          0,
          0,
          -20.08820816999035,
          -20.08820816999035
        ],
        [
          0.4375123147045079,
          0,
          1,
          0.6562684720567619,
          0,
          0,
          0.6666666666666666,
          0,
          0,
          -26.84409123549935,
          -26.84409123549935
        ],
        [
          0.6886543535620091,
          0,
          1,
          1.032981530343014,
          0,
          0,
          0.6666666666666666,
          0,
          0,
          -10.31914305677049,
          -10.31914305677049
        ],
        [
          2.123554511235648,
          0,
          1,
          3.185331766853473,
          0,
          0,
          0.6666666666666666,
          0,
          0,
          -31.10524176097714,
          -31.10524176097714
        ],
        [
          0,
          0,
          1,
          0,
          0,
          0,
          1,
          0,
          0,
          0,
          0
        ],
        [
          0.7878699087195458,
          0.02249633976471685,
          1,
          1.181804863079318,
          0,
          0,
          0.6666666666666666,
          0,
          0,
          -27.76343578638179,
          -27.76343578638179
        ],
        [
          2.190357269775442,
          0,
          1,
          3.285535904663163,
          0,
          0,
          0.6666666666666666,
          0,
          0,
          -17.88556809599428,
          -17.88556809599428
        ],
        [
          1.736047560201736,
          0,
          1,
          2.604071340302604,
          0,
          0,
          0.6666666666666666,
          0,
          0,
          -32.3168532919742,
          -32.3168532919742
        ],
        [
          2.200083986579245,
          0,
          1,
          3.300125979868866,
          0,
          0,
          0.6666666666666666,
          0,
          0,
          -37.32153071439132,
          -37.32153071439132
        ],
        [
          0.6526791478373195,
          0,
          1,
          0.979018721755979,
          0,
          0,
          0.6666666666666666,
          0,
          0,
          -9.839639748047453,
          -9.839639748047453
        ],
        [
          2.959545702910977,
          0.04607504378531767,
          1,
          4.439318554366465,
          0,
          0,
          0.6666666666666666,
          0,
          0,
          -46.76696640553782,
          -46.76696640553782
        ],
        [
          1.666970520729906,
          0,
          1,
          2.500455781094858,
          0,
          0,
          0.6666666666666666,
          0,
          0,
          -26.83895372402218,
          -26.83895372402217
        ],
        [
          0.8751976102218,
          0,
          1,
          1.3127964153327,
          0,
          0,
          0.6666666666666666,
          0,
          0,
          -23.64161726748231,
          -23.64161726748231
        ],
        [
          0.1379032237060895,
          0,
          1,
          0.2068548355591343,
          0,
          0,
          0.6666666666666666,
          0,
          0,
          -7.399803273780968,
          -7.399803273780968
        ],
        [
          4.655937052271351,
          0.03360543412372703,
          1,
          6.983905578407028,
          0,
          0,
          0.6666666666666666,
          0,
          0,
          -19.52230304404787,
          -19.52230304404787
        ],
        [
          0.4787882257761002,
          0.0409595559162507,
          1,
          0.7181823386641503,
          0,
          0,
          0.6666666666666666,
          0,
          0,
          -30.75601200942813,
          -30.75601200942813
        ],
        [
          2.082147005845814,
          0,
          1,
          3.12322050876872,
          0,
          0,
          0.6666666666666666,
          0,
          0,
          -28.10677556611307,
          -28.10677556611307
        ],
        [
          0.1343466744902283,
          0,
          1,
          0.2015200117353424,
          0,
          0,
          0.6666666666666666,
          0,
          0,
          -7.11801151932182,
          -7.11801151932182
        ],
        [
          0.9601837672281806,
          0,
          1,
          1.440275650842271,
          0,
          0,
          0.6666666666666666,
          0,
          0,
          -28.56957809621339,
          -28.56957809621339
        ],
        [
          0.2081717417532015,
          0,
          1,
          0.3122576126298022,
          0,
          0,
          0.6666666666666666,
          0,
          0,
          -21.3924822568034,
          -21.3924822568034
        ],
        [
          2.341627574954117,
          0,
          1,
          3.512441362431175,
          0,
          0,
          0.6666666666666666,
          0,
          0,
          -32.58577231211913,
          -32.58577231211912
        ],
        [
          1.457852697980518,
          0,
          1,
          2.186779046970777,
          0,
          0,
          0.6666666666666666,
          0,
          0,
          -14.25119152922417,
          -14.25119152922417
        ],
        [
          0.3011628067047411,
          0,
          1,
          0.4517442100571117,
          0,
          0,
          0.6666666666666666,
          0,
          0,
          -8.580620069605775,
          -8.580620069605775
        ],
        [
          0.126137601140988,
          0,
          1,
          0.1892064017114821,
          0,
          0,
          0.6666666666666666,
          0,
          0,
          -8.616103682330163,
          -8.616103682330163
        ],
        [
          604.4289781020902,
          0.01325154282582075,
          1,
          906.6434671531325,
          0,
          0,
          0.6666666666666666,
          0,
          0,
          -10.02815644249016,
          -10.02815644249016
        ],
        [
          0.790622997730868,
          0,
          0.9284371887654488,
          0.6563710042249732,
          0.07156281123455122,
          0,
          0.6666666666666666,
          0,
          0,
          -30.08917468246943,
          -28.0321876446842
        ],
        [
          0.6641937022332903,
          0,
          1,
          0.9962905533499355,
          0,
          0,
          0.6666666666666666,
          0,
          0,
          -24.20306792275173,
          -24.20306792275173
        ],
        [
          1.460732054108134,
          0.0189654299136054,
          1,
          2.191098081162202,
          0,
          0,
          0.6666666666666666,
          0,
          0,
          -21.94174183537776,
          -21.94174183537776
        ],
        [
          1.15092159848764,
          0,
          1,
          1.72638239773146,
          0,
          0,
          0.6666666666666666,
          0,
          0,
          -27.41184015021597,
          -27.41184015021597
        ],
        [
          0.8378091887655198,
          0,
          1,
          1.256713783148279,
          0,
          0,
          0.6666666666666666,
          0,
          0,
          -26.73545984172738,
          -26.73545984172738
        ],
        [
          2.120539009118403,
          0,
          1,
          3.180808513677605,
          0,
          0,
          0.6666666666666666,
          0,
          0,
          -37.0712328965234,
          -37.07123289652339
        ],
        [
          0.597826051543385,
          0.01612776883633405,
          1,
          0.8967390773150774,
          0,
          0,
          0.6666666666666666,
          0,
          0,
          -26.82288181556039,
          -26.82288181556039
        ],
        [
          0.658830246769141,
          0.06974859039293467,
          0.8510386137434023,
          0.7114739236903133,
          0.1489613862565977,
          0.002596482436857173,
          0.6539992022019915,
          0,
          0,
          -40.28848063232134,
          -40.06723029138604
        ],
        [
          0.695880409068139,
          0.1393168940245879,
          1,
          1.043820613602208,
          0,
          0,
          0.6666666666666666,
          0,
          0,
          -51.96337353752551,
          -51.96337353752551
        ],
        [
          1.365345502324959,
          0.1152151516602615,
          1,
          2.048018253487438,
          0,
          0,
          0.6666666666666666,
          0,
          0,
          -43.24400523110493,
          -43.24400523110494
        ],
        [
          1.425938470536416,
          0.2254254845718598,
          1,
          2.138907705804623,
          0,
          0,
          0.6666666666666666,
          0,
          0,
          -53.17318415420742,
          -53.17318415420741
        ],
        [
          0.814105334482598,
          0.1407388160024469,
          0.9650705820462376,
          221.1007833022448,
          0.03492941795376237,
          7.699355155014501,
          0.009462302873539219,
          0,
          0,
          -60.89965478235396,
          -54.91468180953451
        ],
        [
          2.047134607912912,
          0.2830340497573115,
          1,
          3.070701911869369,
          0,
          0,
          0.6666666666666666,
          0,
          0,
          -55.02199027288806,
          -55.02199027288806
        ],
        [
          0.4052394719229029,
          0.1280272283320077,
          1,
          0.6078592078843543,
          0,
          0,
          0.6666666666666666,
          0,
          0,
          -31.65077343103788,
          -31.65077343103788
        ],
        [
          2.173388172649047,
          0.03885360005849681,
          1,
          3.260082258973571,
          0,
          0,
          0.6666666666666666,
          0,
          0,
          -39.5106034951478,
          -39.5106034951478
        ],
        [
          1.578072582161042,
          0.0203006176637733,
          0.9358990956372139,
          13.15262619521676,
          0.06410090436278615,
          0.8753571527735602,
          0.3415384647403196,
          2,
          0,
          -45.09185214877017,
          -41.09699973007903
        ],
        [
          1.342724229294638,
          0.05372229076025437,
          1,
          2.014086343941956,
          0,
          0,
          0.6666666666666666,
          0,
          0,
          -35.75050925121527,
          -35.75050925121526
        ],
        [
          0.4759909758151222,
          0,
          0.7673747518417102,
          1.036948218135564,
          0.2326252481582898,
          0.4047578961431668,
          0.4568806379781323,
          3,
          0,
          -51.22452672026195,
          -48.9628895429804
        ],
        [
          2.235291213727879,
          0,
          1,
          3.352936820591818,
          0,
          0,
          0.6666666666666666,
          0,
          0,
          -29.37888779911047,
          -29.37888779911047
        ],
        [
          0.6132880658188572,
          0.018822799677838,
          1,
          0.9199320987282857,
          0,
          0,
          0.6666666666666666,
          0,
          0,
          -28.658353555923,
          -28.658353555923
        ],
        [
          2.635453657427741,
          0,
          0.9111148612661694,
          1.29620300588061,
          0.08888513873383064,
          0,
          0.6666666666666666,
          0,
          0,
          -30.86819033849014,
          -26.94251930556405
        ],
        [
          7.705288238871487,
          0,
          1,
          17.66713165758586,
          0,
          0,
          0.6666666666666666,
          0,
          0,
          -34.72601804919371,
          -34.72594404052774
        ],
        [
          1.2440315620641,
          0.01615861580542769,
          1,
          1.86604734309615,
          0,
          0,
          0.6666666666666666,
          0,
          0,
          -28.09714517322892,
          -28.09714517322892
        ],
        [
          0.6526791478373195,
          0,
          1,
          0.979018721755979,
          0,
          0,
          0.6666666666666666,
          0,
          0,
          -9.964586423906034,
          -9.964586423906034
        ],
        [
          0.889527675744876,
          0,
          1,
          1.334291513617314,
          0,
          0,
          0.6666666666666666,
          0,
          0,
          -11.35332334773977,
          -11.35332334773977
        ],
        [
          34.30508612219388,
          0.02736058637561265,
          1,
          51.45762918329088,
          0,
          0,
          0.6666666666666666,
          0,
          0,
          -17.196794092634,
          -17.19679409263399
        ],
        [
          0.5356598267210289,
          0.05660190858424388,
          0.9355468756445311,
          1.037533734241644,
          0.0644531243554689,
          -2.050190547455522,
          0.6666666666666666,
          0,
          0,
          -29.1590227880363,
          -29.1390814651064
        ],
        [
          0.9601837672281806,
          0,
          1,
          1.440275650842271,
          0,
          0,
          0.6666666666666666,
          0,
          0,
          -13.52212520676313,
          -13.52212520676313
        ],
        [
          0.6269961551522057,
          0.1513013208756587,
          1,
          0.9404942327283086,
          0,
          0,
          0.6666666666666666,
          0,
          0,
          -41.94588115512469,
          -41.94588115512469
        ],
        [
          0.416353849989304,
          0,
          1,
          0.6245307749839558,
          0,
          0,
          0.6666666666666666,
          0,
          0,
          -8.42725531862741,
          -8.42725531862741
        ],
        [
          0.1343466744902283,
          0,
          1,
          0.2015200117353424,
          0,
          0,
          0.6666666666666666,
          0,
          0,
          -6.93069094348802,
          -6.93069094348802
        ],
        [
          1.111201621250345,
          0.02804376534977927,
          1,
          1.666802431875517,
          0,
          0,
          0.6666666666666666,
          0,
          0,
          -14.64247225101141,
          -14.64247225101141
        ],
        [
          0,
          0,
          1,
          0,
          0,
          0,
          1,
          0,
          0,
          0,
          0
        ],
        [
          0.4800053449174556,
          0.01140665692190832,
          0.872503308997822,
          0.4563607014326372,
          0.127496691002178,
          0,
          0.6666666666666666,
          0,
          0,
          -32.79211746995441,
          -31.97557868381413
        ],
        [
          0.8133197976577066,
          0.04089161944910882,
          1,
          1.21997969648656,
          0,
          0,
          0.6666666666666666,
          0,
          0,
          -36.37539664127166,
          -36.37539664127166
        ],
        [
          1.215894644263525,
          0.04672751192417608,
          1,
          1.823841966395288,
          0,
          0,
          0.6666666666666666,
          0,
          0,
          -41.87514571540756,
          -41.87514571540756
        ],
        [
          0.6380437254897103,
          0,
          1,
          0.9570655882345659,
          0,
          0,
          0.6666666666666666,
          0,
          0,
          -14.50124866984674,
          -14.50124866984674
        ],
        [
          0.2056725059616538,
          0.01791485905713144,
          0.8727412323080879,
          0.860502132511967,
          0.1272587676919121,
          0.8759684736662408,
          0.3414156630259423,
          2,
          0,
          -31.75157367793903,
          -30.58570572729474
        ],
        [
          4.405120084455007,
          0,
          1,
          6.607680126682511,
          0,
          0,
          0.6666666666666666,
          0,
          0,
          -39.08669496069979,
          -39.08669496069979
        ],
        [
          0.364617760775823,
          0.02975712330668968,
          1,
          0.5469266411637344,
          0,
          0,
          0.6666666666666666,
          0,
          0,
          -21.94961406119795,
          -21.94961406119795
        ],
        [
          0.4021300033655072,
          0,
          1,
          0.6031950050482608,
          0,
          0,
          0.6666666666666666,
          0,
          0,
          -23.17283510516842,
          -23.17283510516842
        ],
        [
          0.9394872060461072,
          0,
          1,
          1.409230809069161,
          0,
          0,
          0.6666666666666666,
          0,
          0,
          -28.35173993138023,
          -28.35173993138023
        ],
        [
          0.4464006579059722,
          0.01950418272039741,
          1,
          0.6696009868589583,
          0,
          0,
          0.6666666666666666,
          0,
          0,
          -15.8302876720051,
          -15.8302876720051
        ],
        [
          1.445311545324892,
          0,
          1,
          2.167967317987339,
          0,
          0,
          0.6666666666666666,
          0,
          0,
          -34.39264990047907,
          -34.39264990047907
        ],
        [
          1.139766422908977,
          0.01680140414847828,
          1,
          1.709649634363466,
          0,
          0,
          0.6666666666666666,
          0,
          0,
          -32.12992222770323,
          -32.12992222770323
        ],
        [
          0.4388913823448564,
          0,
          0.8524472497271833,
          1.221512491035583,
          0.1475527502728167,
          0.8178583868307001,
          0.3533412534473067,
          1,
          0,
          -32.95059418190336,
          -29.69843488053144
        ],
        [
          1.452309151985222,
          0.06856602527586876,
          1,
          2.178463727977833,
          0,
          0,
          0.6666666666666666,
          0,
          0,
          -41.69283507671751,
          -41.69283507671751
        ],
        [
          0.4294767049773863,
          0,
          0.8160113698786897,
          1.535305006830738,
          0.1839886301213103,
          1.517907745488515,
          0.2370380878074219,
          3,
          0,
          -45.41770131335687,
          -41.87446219871338
        ],
        [
          0.5381217804314783,
          0.04512522315806797,
          0.9165107161617232,
          3.997357005737013,
          0.0834892838382768,
          2.695767773157769,
          0.1254406254377552,
          2,
          0,
          -43.21084752447377,
          -38.90785682432048
        ],
        [
          0,
          0,
          1e-8,
          0.01791705012225076,
          0.99999999,
          0.3112485387630244,
          0.4868974394566167,
          1,
          0,
          -8.247408669336291,
          -8.247794513268525
        ],
        [
          0.9121408955136826,
          0,
          1,
          1.368211343270524,
          0,
          0,
          0.6666666666666666,
          0,
          0,
          -29.9712639474084,
          -29.9712639474084
        ],
        [
          1.037519509025455,
          0,
          1,
          1.556279263538182,
          0,
          0,
          0.6666666666666666,
          0,
          0,
          -28.65691885972713,
          -28.65691885972713
        ],
        [
          58.5782981820464,
          0.07282502378159661,
          1,
          87.86744727306977,
          0,
          0,
          0.6666666666666666,
          0,
          0,
          -46.34361911757253,
          -46.34361911757253
        ],
        [
          0.8789687927137494,
          0.09615923865954931,
          1,
          1.410165933051678,
          0,
          0,
          0.6666666666666666,
          0,
          0,
          -38.1194414987563,
          -38.11541584423438
        ],
        [
          0.4354565552621877,
          0,
          0.791286804486614,
          1.039960582243124,
          0.208713195513386,
          0.5732050057522287,
          0.4099934827115955,
          4,
          0,
          -41.83306671461801,
          -40.05348196203415
        ],
        [
          4.157795450279306,
          0,
          0.8814841805772133,
          1.476679663744915,
          0.1185158194227867,
          0,
          0.6666666666666666,
          0,
          0,
          -33.75674483902051,
          -30.87978109126505
        ],
        [
          0.976214025522886,
          0,
          1,
          1.464321038284329,
          0,
          0,
          0.6666666666666666,
          0,
          0,
          -10.06256366812986,
          -10.06256366812986
        ],
        [
          0.3178067947499472,
          0,
          0.857360005403175,
          0.4663839334344768,
          0.142639994596825,
          0.04896379720005939,
          0.6052618385861898,
          2,
          0,
          -28.42753599039372,
          -26.99099885194058
        ],
        [
          0.8172362909968549,
          0.04179503041561534,
          1,
          1.225854436495282,
          0,
          0,
          0.6666666666666666,
          0,
          0,
          -29.2389934187637,
          -29.2389934187637
        ],
        [
          0.6089206888952406,
          0.01707405986087177,
          1,
          0.9133810333428609,
          0,
          0,
          0.6666666666666666,
          0,
          0,
          -15.43458596421259,
          -15.43458596421259
        ],
        [
          0.9641496092121971,
          0.05032247621344726,
          1,
          1.446224413818296,
          0,
          0,
          0.6666666666666666,
          0,
          0,
          -23.06312080934512,
          -23.06312080934512
        ],
        [
          0.6878538361591723,
          0.01635904908273831,
          1,
          1.031780754238758,
          0,
          0,
          0.6666666666666666,
          0,
          0,
          -15.42626916306398,
          -15.42626916306398
        ],
        [
          1.540933076407121,
          0.01317799256689441,
          1,
          2.311399614610681,
          0,
          0,
          0.6666666666666666,
          0,
          0,
          -8.943103149158325,
          -8.943103149158325
        ],
        [
          0.2391490873942436,
          0.1590819138794543,
          1,
          0.3587236310913655,
          0,
          0,
          0.6666666666666666,
          0,
          0,
          -39.53318978140414,
          -39.53318978140414
        ],
        [
          0.6983904863816495,
          0.06162525230787702,
          1,
          1.047585729572474,
          0,
          0,
          0.6666666666666666,
          0,
          0,
          -30.5191952571138,
          -30.5191952571138
        ],
        [
          1.27418410211972,
          0,
          0.9630067738423918,
          3.054674987473187,
          0.03699322615760825,
          0.2579597079286629,
          0.5057545490731665,
          1,
          0,
          -30.84426561145179,
          -29.94547610016695
        ],
        [
          1.953096344227514,
          0,
          1,
          2.929644516341271,
          0,
          0,
          0.6666666666666666,
          0,
          0,
          -12.56086372999432,
          -12.56086372999432
        ],
        [
          0,
          0,
          0.4313434798889539,
          0.4477531740120868,
          0.5686565201110461,
          4.686967388678809,
          0.04431497608108004,
          3,
          0,
          -44.53053111359576,
          -43.88085097285641
        ],
        [
          0,
          0,
          1,
          0,
          0,
          0,
          1,
          0,
          0,
          0,
          0
        ],
        [
          0.1222696094506593,
          0,
          1,
          0.183404414175989,
          0,
          0,
          0.6666666666666666,
          0,
          0,
          -6.527167732718842,
          -6.527167732718842
        ],
        [
          4.645422377544482,
          0,
          0.9741328326838383,
          30.72286739006358,
          0.02586716731616168,
          1.38030443033044,
          0.2558980229628671,
          1,
          0,
          -47.35778842777018,
          -40.0183862134154
        ],
        [
          1.043330748000875,
          0,
          0.7555194151520332,
          2.148227766794156,
          0.2444805848479668,
          0.4931613236922772,
          0.4312945323739942,
          1,
          0,
          -60.61009460226625,
          -58.17247469114987
        ],
        [
          0.1343466744902283,
          0,
          1,
          0.2015200117353424,
          0,
          0,
          0.6666666666666666,
          0,
          0,
          -7.019933963361194,
          -7.019933963361194
        ],
        [
          0.4631493951097213,
          0,
          1,
          0.694724092664582,
          0,
          0,
          0.6666666666666666,
          0,
          0,
          -11.52595087077659,
          -11.52595087077659
        ],
        [
          0.934230953125834,
          0,
          1,
          1.401346429688751,
          0,
          0,
          0.6666666666666666,
          0,
          0,
          -23.99487695578982,
          -23.99487695578982
        ],
        [
          0.4631078730054386,
          0.0320046974462699,
          1,
          0.6946618095081579,
          0,
          0,
          0.6666666666666666,
          0,
          0,
          -19.81831163283937,
          -19.81831163283937
        ],
        [
          0,
          0,
          1,
          0,
          0,
          0,
          1,
          0,
          0,
          0,
          0
        ],
        [
          1.850779510022278,
          0,
          1,
          2.776169265033416,
          0,
          0,
          0.6666666666666666,
          0,
          0,
          -18.59501842128526,
          -18.59501842128526
        ],
        [
          0.6725791550331062,
          0,
          1,
          1.008868732549659,
          0,
          0,
          0.6666666666666666,
          0,
          0,
          -23.58981321571124,
          -23.58981321571124
        ],
        [
          0,
          0,
          1,
          0,
          0,
          0,
          1,
          0,
          0,
          0,
          0
        ],
        [
          0.2632069952863002,
          0,
          1,
          0.3948104929294503,
          0,
          0,
          0.6666666666666666,
          0,
          0,
          -8.897811470394359,
          -8.897811470394357
        ],
        [
          0.864097773531771,
          0,
          0.7422944829836466,
          0.6891886513832991,
          0.2577055170163534,
          0,
          0.6666666666666666,
          0,
          0,
          -43.39183065482258,
          -42.49258409786657
        ],
        [
          2.293963867819689,
          0.03349246173145594,
          1,
          3.440945801729533,
          0,
          0,
          0.6666666666666666,
          0,
          0,
          -27.7101616325831,
          -27.7101616325831
        ],
        [
          0.5044011225603069,
          0.01646168856946212,
          1,
          0.7566016838404603,
          0,
          0,
          0.6666666666666666,
          0,
          0,
          -24.1664617183314,
          -24.1664617183314
        ],
        [
          1.357367399975369,
          0.09101774966846175,
          1,
          2.036051099963054,
          0,
          0,
          0.6666666666666666,
          0,
          0,
          -40.9111970463331,
          -40.91119704633309
        ],
        [
          2.192408676633202,
          0.1417222696468698,
          1,
          3.288613014949804,
          0,
          0,
          0.6666666666666666,
          0,
          0,
          -46.20318234783832,
          -46.20318234783832
        ],
        [
          1.000000000000005,
          0,
          1,
          1.500000000000008,
          0,
          0,
          0.6666666666666666,
          0,
          0,
          -15.39821712150615,
          -15.39821712150615
        ],
        [
          1.078097289448031,
          0,
          0.7909997530873137,
          1.052548222086019,
          0.2090002469126863,
          0,
          0.6666666666666666,
          0,
          0,
          -46.12286066853157,
          -43.21111867844894
        ],
        [
          1.971954013593732,
          0.0740692950561301,
          1,
          3.030637126135119,
          0,
          0,
          0.6666666666666666,
          0,
          0,
          -36.64169679970295,
          -36.56655938190956
        ],
        [
          1.714718788466848,
          0.01921331267118655,
          1,
          3.005542690312498,
          0,
          0,
          0.6666666666666666,
          0,
          0,
          -36.23067414623503,
          -36.22968786268017
        ],
        [
          0.4021300033655072,
          0,
          1,
          0.6031950050482608,
          0,
          0,
          0.6666666666666666,
          0,
          0,
          -22.40549356158491,
          -22.40549356158491
        ],
        [
          1.575065501848969,
          0.05032432617280205,
          0.913421532952604,
          35.1414860732941,
          0.08657846704739602,
          3.973331672928282,
          0.0641569159389509,
          2,
          0,
          -61.81743602348075,
          -57.03006184540526
        ],
        [
          2.589351440700311,
          0.01912241201583083,
          1,
          3.884027161050466,
          0,
          0,
          0.6666666666666666,
          0,
          0,
          -31.70554463689254,
          -31.70554463689254
        ],
        [
          1.458730169268138,
          0.03248183490584289,
          0.9733850072257807,
          2.670297019035035,
          0.0266149927742193,
          0.09688030019464122,
          0.5760104009441245,
          0,
          0,
          -36.50592436882923,
          -36.40563937194476
        ],
        [
          0,
          0,
          0.8708288335419129,
          15.79184064399751,
          0.1291711664580871,
          6.449822600551812,
          0.01790731559701708,
          1,
          0,
          -42.72532773751259,
          -36.11167130674554
        ],
        [
          969.0152383192204,
          0,
          0.8766962046320415,
          0.4828463639390033,
          0.1233037953679585,
          0,
          0.6666666666666666,
          0,
          0,
          -19.79906369926177,
          -18.11816401320496
        ],
        [
          4.69296562377406,
          0.03082954457833164,
          0.9785847743314807,
          2.693036958784572,
          0.02141522566851928,
          0,
          0.6666666666666666,
          0,
          0,
          -45.6439938794818,
          -45.58532454547898
        ],
        [
          1.878252905709699,
          0.03538834325914685,
          0.8729090729434781,
          0.6603540908776762,
          0.1270909270565219,
          0,
          0.6666666666666666,
          0,
          0,
          -43.98062103478087,
          -43.40944593713325
        ],
        [
          0.4948613810354428,
          0,
          1,
          0.7422920715531642,
          0,
          0,
          0.6666666666666666,
          0,
          0,
          -20.13648189807733,
          -20.13648189807733
        ],
        [
          4.663716814159301,
          0,
          1,
          6.995575221238955,
          0,
          0,
          0.6666666666666666,
          0,
          0,
          -16.27147499257369,
          -16.27147499257368
        ],
        [
          1.226270866020194,
          0.1435057302652643,
          0.9643197985096226,
          90.65925149979742,
          0.03568020149037743,
          2.07108769301918,
          0.1752131849059564,
          1,
          0,
          -54.69025017041867,
          -53.58220546662042
        ],
        [
          0.8027192698183784,
          0,
          1,
          1.204078904727568,
          0,
          0,
          0.6666666666666666,
          0,
          0,
          -30.36571054802927,
          -30.36571054802927
        ],
        [
          0,
          0,
          1,
          0,
          0,
          0,
          1,
          0,
          0,
          0,
          0
        ],
        [
          2.235291213727879,
          0,
          1,
          3.352936820591818,
          0,
          0,
          0.6666666666666666,
          0,
          0,
          -28.03172332692613,
          -28.03172332692613
        ],
        [
          1.084498261751867,
          0,
          1,
          1.6267473926278,
          0,
          0,
          0.6666666666666666,
          0,
          0,
          -26.3699276590185,
          -26.3699276590185
        ],
        [
          0.9978921354187293,
          0,
          0.8870347994213041,
          8.822092288896922,
          0.1129652005786959,
          1.35663138492076,
          0.2593093476058426,
          1,
          0,
          -48.76312201920646,
          -46.14594356519554
        ],
        [
          1.044625569129078,
          0,
          1,
          1.566938353693617,
          0,
          0,
          0.6666666666666666,
          0,
          0,
          -17.43889234106739,
          -17.43889234106739
        ],
        [
          2.217351389696891,
          0,
          1,
          3.326027084545336,
          0,
          0,
          0.6666666666666666,
          0,
          0,
          -12.53781360781047,
          -12.53781360781047
        ],
        [
          2.113157557536945,
          0.0156647841949047,
          1,
          3.959497632457129,
          0,
          0,
          0.6666666666666666,
          0,
          0,
          -17.62635543260703,
          -17.62577868175784
        ],
        [
          1.874346636426086,
          0.1100275005326017,
          1,
          2.811519954639128,
          0,
          0,
          0.6666666666666666,
          0,
          0,
          -44.14634110863678,
          -44.14634110863678
        ],
        [
          0.3011628067047411,
          0,
          1,
          0.4517442100571117,
          0,
          0,
          0.6666666666666666,
          0,
          0,
          -8.580620069605775,
          -8.580620069605775
        ],
        [
          0.01572230650845372,
          0.01572230650845372,
          0.9489974636717263,
          15.89335811531222,
          0.05100253632827367,
          11.04436950138608,
          0.001732476282595097,
          2,
          0,
          -27.59000258894845,
          -25.7470655450017
        ],
        [
          0.4282454902550896,
          0.01878401503068685,
          1,
          0.6423682353826343,
          0,
          0,
          0.6666666666666666,
          0,
          0,
          -28.11014727968817,
          -28.11014727968817
        ],
        [
          0.5040917016017616,
          0.06530220109836025,
          0.9868699790804003,
          0.7938533307227589,
          0.01313002091959969,
          0.003368630238057335,
          0.6521646577026631,
          0,
          0,
          -34.9685135179401,
          -34.96794475700102
        ],
        [
          1.388694352759788,
          0.0796602591291194,
          1,
          2.083041529139682,
          0,
          0,
          0.6666666666666666,
          0,
          0,
          -38.20988865858803,
          -38.20988865858803
        ],
        [
          3.337755801298296,
          0.08466757379272183,
          0.9943065035657286,
          5.703061789503383,
          0.005693496434271417,
          0.0127874518865525,
          0.637319534090297,
          0,
          0,
          -35.84925528129197,
          -35.83482593979507
        ],
        [
          2.908979750082024,
          0,
          1,
          4.363469625123036,
          0,
          0,
          0.6666666666666666,
          0,
          0,
          -15.01976092498011,
          -15.01976092498011
        ],
        [
          0.6335931521498039,
          0,
          1,
          0.9503897282247059,
          0,
          0,
          0.6666666666666666,
          0,
          0,
          -12.22332963138052,
          -12.22332963138052
        ],
        [
          0.4539943781767284,
          0.101078459224182,
          1,
          0.6809915672650926,
          0,
          0,
          0.6666666666666666,
          0,
          0,
          -46.60361723229494,
          -46.60361723229494
        ],
        [
          0.5635086677113199,
          0,
          1,
          0.8452630015669796,
          0,
          0,
          0.6666666666666666,
          0,
          0,
          -21.9949317961124,
          -21.9949317961124
        ],
        [
          0,
          0,
          1,
          0,
          0,
          0,
          1,
          0,
          0,
          0,
          0
        ],
        [
          0,
          0,
          1e-8,
          0.01791705012225076,
          0.99999999,
          0.3112485387630244,
          0.4868974394566167,
          1,
          0,
          -8.247408669336291,
          -8.247794513268525
        ],
        [
          1.430603431572635,
          0,
          0.9417918800679301,
          6.711968662749369,
          0.05820811993206987,
          0.6869183943651649,
          0.3822455808858978,
          0,
          0,
          -51.87504114421044,
          -50.90301380726176
        ],
        [
          0.3599135113599385,
          0,
          1,
          0.5398702670399077,
          0,
          0,
          0.6666666666666666,
          0,
          0,
          -24.57060421610708,
          -24.57060421610708
        ],
        [
          0,
          0,
          1,
          0,
          0,
          0,
          1,
          0,
          0,
          0,
          0
        ],
        [
          0.2298393102984018,
          0,
          1,
          0.3447589654476026,
          0,
          0,
          0.6666666666666666,
          0,
          0,
          -18.16719559409221,
          -18.16719559409221
        ],
        [
          0,
          0,
          1,
          0,
          0,
          0,
          1,
          0,
          0,
          0,
          0
        ],
        [
          0,
          0,
          1,
          0,
          0,
          0,
          1,
          0,
          0,
          0,
          0
        ],
        [
          0.6716704205448988,
          0,
          1,
          1.007505630817348,
          0,
          0,
          0.6666666666666666,
          0,
          0,
          -16.77270816105357,
          -16.77270816105357
        ],
        [
          0,
          0,
          1,
          0,
          0,
          0,
          1,
          0,
          0,
          0,
          0
        ],
        [
          0.1505092696940392,
          0,
          1,
          0.2257639045410589,
          0,
          0,
          0.6666666666666666,
          0,
          0,
          -8.21072612914588,
          -8.21072612914588
        ],
        [
          0.2055779318312084,
          0,
          1,
          0.3083668977468126,
          0,
          0,
          0.6666666666666666,
          0,
          0,
          -15.17073256706766,
          -15.17073256706766
        ],
        [
          1.506467774876589,
          0.1488256259495471,
          1,
          2.259701662314884,
          0,
          0,
          0.6666666666666666,
          0,
          0,
          -46.59601438086414,
          -46.59601438086414
        ],
        [
          0.7430552138591225,
          0,
          1,
          1.114582820788684,
          0,
          0,
          0.6666666666666666,
          0,
          0,
          -9.613048703910229,
          -9.61304870391023
        ],
        [
          0.2010994102611276,
          0,
          1,
          0.3016491153916914,
          0,
          0,
          0.6666666666666666,
          0,
          0,
          -19.58057106886014,
          -19.58057106886014
        ],
        [
          0,
          0,
          1,
          0,
          0,
          0,
          1,
          0,
          0,
          0,
          0
        ],
        [
          94.57358222288335,
          0,
          1,
          141.8603733343254,
          0,
          0,
          0.6666666666666666,
          0,
          0,
          -18.46558823803027,
          -18.4655882380303
        ],
        [
          3267.745594629494,
          0.01561593944672805,
          1,
          237.4415753154636,
          0,
          0,
          0.6666666666666666,
          0,
          0,
          -24.2605933156728,
          -24.26054298718324
        ],
        [
          0.7559735837967295,
          0,
          0.9777017598233129,
          34.22651248519403,
          0.02229824017668713,
          3.95339061592826,
          0.06482607330253365,
          1,
          0,
          -14.71671860877635,
          -11.62705928501119
        ],
        [
          50.20000000000059,
          0,
          1,
          75.30000000000119,
          0,
          0,
          0.6666666666666666,
          0,
          0,
          -21.83088185926843,
          -21.83088185926843
        ],
        [
          0.4120087725375693,
          0,
          1,
          0.6180131588063539,
          0,
          0,
          0.6666666666666666,
          0,
          0,
          -10.00700828237734,
          -10.00700828237734
        ],
        [
          10.2927706880173,
          0.01601280469468973,
          0.9744501721710968,
          40.81873516479319,
          0.02554982782890325,
          0.7004688689838616,
          0.3791129231967627,
          1,
          0,
          -49.45087766435937,
          -47.6916891250906
        ],
        [
          0,
          0,
          1,
          0,
          0,
          0,
          1,
          0,
          0,
          0,
          0
        ]
      ]
    },
    "headers": [
      [
        "alpha;",
        "Synonymous substitution rate at a site"
      ],
      [
        "&beta;<sup>-</sup>",
        "Non-synonymous substitution rate at a site for the negative/neutral evolution component"
      ],
      [
        "p<sup>-</sup>",
        "Mixture distribution weight allocated to &beta;<sup>-</sup>; loosely -- the proportion of the tree evolving neutrally or under negative selection"
      ],
      [
        "&beta;<sup>+</sup>",
        "Non-synonymous substitution rate at a site for the positive/neutral evolution component"
      ],
      [
        "p<sup>+</sup>",
        "Mixture distribution weight allocated to &beta;<sup>+</sup>; loosely -- the proportion of the tree evolving neutrally or under positive selection"
      ],
      [
        "LRT",
        "Likelihood ratio test statistic for episodic diversification, i.e., p<sup>+</sup> &gt; 0 <emph>and<emph> &beta;<sup>+</sup> &gt; &alpha;"
      ],
      [
        "p-value",
        "Asymptotic p-value for episodic diversification, i.e., p<sup>+</sup> &gt; 0 <emph>and<emph> &beta;<sup>+</sup> &gt; &alpha;"
      ],
      [
        "# branches under selection",
        "The (very approximate and rough) estimate of how many branches may have been under selection at this site, i.e., had an empirical Bayes factor of 100 or more for the &beta;<sup>+</sup> rate"
      ],
      [
        "Total branch length",
        "The total length of branches contributing to inference at this site, and used to scale dN-dS"
      ],
      [
        "MEME LogL",
        "Site Log-likelihood under the MEME model"
      ],
      [
        "FEL LogL",
        "Site Log-likelihood under the FEL model"
      ]
    ]
  },
  "analysis": {
    "authors": "Sergei L. Kosakovsky Pond, Steven Weaver",
    "citation": "Detecting Individual Sites Subject to Episodic Diversifying Selection. _PLoS Genet_ 8(7): e1002764.",
    "contact": "spond@temple.edu",
    "info": "MEME (Mixed Effects Model of Evolution)\n    estimates a site-wise synonymous (&alpha;) and a two-category mixture of non-synonymous\n    (&beta;-, with proportion p-, and &beta;+ with proportion [1-p-]) rates, and\n    uses a likelihood ratio test to determine if &beta;+ > &alpha; at a site.\n    The estimates aggregate information over a proportion of branches at a site,\n    so the signal is derived from\n    episodic diversification, which is a combination of strength of selection [effect size] and\n    the proportion of the tree affected. A subset of branches can be selected\n    for testing as well, in which case an additional (nuisance) parameter will be\n    inferred -- the non-synonymous rate on branches NOT selected for testing. Multiple partitions within a NEXUS file are also supported\n    for recombination - aware analysis.\n    ",
    "requirements": "in-frame codon alignment and a phylogenetic tree",
    "version": "2.1.2"
  },
  "branch attributes": {
    "0": {
      "ALTERNARIA_ARBORESCENS_STRAIN_PAR15": {
        "EBF site 1 (partition 1)": 1,
        "EBF site 10 (partition 1)": 1,
        "EBF site 100 (partition 1)": 1,
        "EBF site 101 (partition 1)": 1,
        "EBF site 102 (partition 1)": 1,
        "EBF site 103 (partition 1)": 1,
        "EBF site 104 (partition 1)": 1,
        "EBF site 105 (partition 1)": 1,
        "EBF site 106 (partition 1)": 1,
        "EBF site 107 (partition 1)": 1,
        "EBF site 108 (partition 1)": 1,
        "EBF site 109 (partition 1)": 1,
        "EBF site 11 (partition 1)": 1,
        "EBF site 110 (partition 1)": 1,
        "EBF site 111 (partition 1)": 1,
        "EBF site 112 (partition 1)": 1,
        "EBF site 113 (partition 1)": 1,
        "EBF site 114 (partition 1)": 1,
        "EBF site 115 (partition 1)": 1,
        "EBF site 116 (partition 1)": 1,
        "EBF site 117 (partition 1)": 0.5998647460267549,
        "EBF site 118 (partition 1)": 1,
        "EBF site 119 (partition 1)": 1,
        "EBF site 120 (partition 1)": 0.2228781123021339,
        "EBF site 121 (partition 1)": 1,
        "EBF site 122 (partition 1)": 1,
        "EBF site 123 (partition 1)": 1,
        "EBF site 124 (partition 1)": 1,
        "EBF site 125 (partition 1)": 1,
        "EBF site 126 (partition 1)": 1,
        "EBF site 127 (partition 1)": 0.6894270609890116,
        "EBF site 128 (partition 1)": 1,
        "EBF site 129 (partition 1)": 1,
        "EBF site 13 (partition 1)": 1,
        "EBF site 130 (partition 1)": 1,
        "EBF site 131 (partition 1)": 1,
        "EBF site 132 (partition 1)": 1,
        "EBF site 133 (partition 1)": 1,
        "EBF site 134 (partition 1)": 1,
        "EBF site 135 (partition 1)": 1,
        "EBF site 136 (partition 1)": 0.4009532746358879,
        "EBF site 137 (partition 1)": 1,
        "EBF site 139 (partition 1)": 1,
        "EBF site 14 (partition 1)": 0.6329885029547867,
        "EBF site 140 (partition 1)": 1,
        "EBF site 141 (partition 1)": 1,
        "EBF site 142 (partition 1)": 1,
        "EBF site 143 (partition 1)": 1,
        "EBF site 144 (partition 1)": 1,
        "EBF site 146 (partition 1)": 1,
        "EBF site 147 (partition 1)": 1,
        "EBF site 148 (partition 1)": 1,
        "EBF site 149 (partition 1)": 1,
        "EBF site 15 (partition 1)": 1,
        "EBF site 150 (partition 1)": 1,
        "EBF site 151 (partition 1)": 1,
        "EBF site 152 (partition 1)": 1,
        "EBF site 153 (partition 1)": 1,
        "EBF site 155 (partition 1)": 1,
        "EBF site 156 (partition 1)": 1,
        "EBF site 157 (partition 1)": 1,
        "EBF site 158 (partition 1)": 1,
        "EBF site 159 (partition 1)": 0.02786898193805204,
        "EBF site 16 (partition 1)": 1,
        "EBF site 160 (partition 1)": 1,
        "EBF site 161 (partition 1)": 1,
        "EBF site 162 (partition 1)": 1,
        "EBF site 163 (partition 1)": 0.03107049741515125,
        "EBF site 164 (partition 1)": 1,
        "EBF site 165 (partition 1)": 1,
        "EBF site 166 (partition 1)": 1,
        "EBF site 167 (partition 1)": 0.6781033422501712,
        "EBF site 168 (partition 1)": 1,
        "EBF site 169 (partition 1)": 1,
        "EBF site 17 (partition 1)": 0.6735619631162758,
        "EBF site 170 (partition 1)": 1,
        "EBF site 171 (partition 1)": 1,
        "EBF site 172 (partition 1)": 1,
        "EBF site 173 (partition 1)": 1,
        "EBF site 174 (partition 1)": 1,
        "EBF site 175 (partition 1)": 1,
        "EBF site 176 (partition 1)": 1,
        "EBF site 177 (partition 1)": 1,
        "EBF site 178 (partition 1)": 1,
        "EBF site 179 (partition 1)": 1,
        "EBF site 18 (partition 1)": 1,
        "EBF site 180 (partition 1)": 1,
        "EBF site 181 (partition 1)": 1,
        "EBF site 182 (partition 1)": 1,
        "EBF site 183 (partition 1)": 1,
        "EBF site 184 (partition 1)": 1,
        "EBF site 185 (partition 1)": 1,
        "EBF site 186 (partition 1)": 0.1104607234740079,
        "EBF site 187 (partition 1)": 1,
        "EBF site 188 (partition 1)": 1,
        "EBF site 189 (partition 1)": 1,
        "EBF site 19 (partition 1)": 1,
        "EBF site 190 (partition 1)": 1,
        "EBF site 191 (partition 1)": 1,
        "EBF site 192 (partition 1)": 1,
        "EBF site 193 (partition 1)": 1,
        "EBF site 194 (partition 1)": 1,
        "EBF site 195 (partition 1)": 1,
        "EBF site 196 (partition 1)": 1,
        "EBF site 197 (partition 1)": 1,
        "EBF site 198 (partition 1)": 1,
        "EBF site 199 (partition 1)": 0.5983350613835067,
        "EBF site 2 (partition 1)": 1,
        "EBF site 20 (partition 1)": 1,
        "EBF site 200 (partition 1)": 1,
        "EBF site 201 (partition 1)": 1,
        "EBF site 202 (partition 1)": 1,
        "EBF site 203 (partition 1)": 1,
        "EBF site 204 (partition 1)": 1,
        "EBF site 205 (partition 1)": 1,
        "EBF site 206 (partition 1)": 1,
        "EBF site 207 (partition 1)": 1,
        "EBF site 208 (partition 1)": 1,
        "EBF site 209 (partition 1)": 0.1378039277075762,
        "EBF site 21 (partition 1)": 1,
        "EBF site 210 (partition 1)": 0.193059228030529,
        "EBF site 211 (partition 1)": 1,
        "EBF site 212 (partition 1)": 1,
        "EBF site 213 (partition 1)": 1,
        "EBF site 214 (partition 1)": 1,
        "EBF site 215 (partition 1)": 1,
        "EBF site 216 (partition 1)": 1,
        "EBF site 217 (partition 1)": 1,
        "EBF site 218 (partition 1)": 1,
        "EBF site 219 (partition 1)": 1,
        "EBF site 22 (partition 1)": 1,
        "EBF site 220 (partition 1)": 1,
        "EBF site 221 (partition 1)": 1,
        "EBF site 222 (partition 1)": 1,
        "EBF site 223 (partition 1)": 0.8256540412741858,
        "EBF site 225 (partition 1)": 1,
        "EBF site 226 (partition 1)": 1,
        "EBF site 227 (partition 1)": 1,
        "EBF site 228 (partition 1)": 0.239601175664716,
        "EBF site 229 (partition 1)": 0.07098904457730287,
        "EBF site 23 (partition 1)": 0.4032351912573856,
        "EBF site 230 (partition 1)": 1,
        "EBF site 231 (partition 1)": 1,
        "EBF site 232 (partition 1)": 1,
        "EBF site 233 (partition 1)": 1,
        "EBF site 234 (partition 1)": 1,
        "EBF site 235 (partition 1)": 1,
        "EBF site 236 (partition 1)": 1,
        "EBF site 237 (partition 1)": 1,
        "EBF site 239 (partition 1)": 1,
        "EBF site 24 (partition 1)": 138.9644106026893,
        "EBF site 240 (partition 1)": 1,
        "EBF site 241 (partition 1)": 1,
        "EBF site 242 (partition 1)": 1,
        "EBF site 243 (partition 1)": 1,
        "EBF site 244 (partition 1)": 1,
        "EBF site 245 (partition 1)": 1,
        "EBF site 246 (partition 1)": 1,
        "EBF site 247 (partition 1)": 1,
        "EBF site 248 (partition 1)": 1,
        "EBF site 249 (partition 1)": 1,
        "EBF site 25 (partition 1)": 1,
        "EBF site 250 (partition 1)": 1,
        "EBF site 251 (partition 1)": 1,
        "EBF site 252 (partition 1)": 1,
        "EBF site 253 (partition 1)": 1,
        "EBF site 254 (partition 1)": 1,
        "EBF site 255 (partition 1)": 1,
        "EBF site 256 (partition 1)": 1,
        "EBF site 257 (partition 1)": 1,
        "EBF site 258 (partition 1)": 1,
        "EBF site 259 (partition 1)": 1,
        "EBF site 26 (partition 1)": 0.1764499342254572,
        "EBF site 260 (partition 1)": 1,
        "EBF site 261 (partition 1)": 1,
        "EBF site 262 (partition 1)": 1,
        "EBF site 263 (partition 1)": 1,
        "EBF site 264 (partition 1)": 1,
        "EBF site 265 (partition 1)": 1,
        "EBF site 266 (partition 1)": 0.5707073592948657,
        "EBF site 267 (partition 1)": 1,
        "EBF site 268 (partition 1)": 1,
        "EBF site 269 (partition 1)": 1,
        "EBF site 27 (partition 1)": 1,
        "EBF site 270 (partition 1)": 0.03615575364191793,
        "EBF site 271 (partition 1)": 1,
        "EBF site 272 (partition 1)": 1,
        "EBF site 273 (partition 1)": 1,
        "EBF site 274 (partition 1)": 0.06714317708196188,
        "EBF site 275 (partition 1)": 1,
        "EBF site 276 (partition 1)": 0.4703072252109317,
        "EBF site 277 (partition 1)": 1,
        "EBF site 278 (partition 1)": 1,
        "EBF site 279 (partition 1)": 1,
        "EBF site 28 (partition 1)": 0.145134607327862,
        "EBF site 280 (partition 1)": 1,
        "EBF site 281 (partition 1)": 1,
        "EBF site 282 (partition 1)": 1,
        "EBF site 283 (partition 1)": 1,
        "EBF site 284 (partition 1)": 1,
        "EBF site 285 (partition 1)": 0.5336253211333689,
        "EBF site 286 (partition 1)": 1,
        "EBF site 287 (partition 1)": 1,
        "EBF site 288 (partition 1)": 1,
        "EBF site 289 (partition 1)": 1,
        "EBF site 29 (partition 1)": 1,
        "EBF site 290 (partition 1)": 1,
        "EBF site 292 (partition 1)": 1,
        "EBF site 293 (partition 1)": 1,
        "EBF site 294 (partition 1)": 1,
        "EBF site 295 (partition 1)": 1,
        "EBF site 296 (partition 1)": 0.5784416040560852,
        "EBF site 297 (partition 1)": 1,
        "EBF site 298 (partition 1)": 1,
        "EBF site 299 (partition 1)": 1,
        "EBF site 3 (partition 1)": 1,
        "EBF site 30 (partition 1)": 1,
        "EBF site 300 (partition 1)": 1,
        "EBF site 301 (partition 1)": 1,
        "EBF site 302 (partition 1)": 1,
        "EBF site 303 (partition 1)": 1,
        "EBF site 304 (partition 1)": 0.4340536224033886,
        "EBF site 305 (partition 1)": 1,
        "EBF site 306 (partition 1)": 0.4470865021391832,
        "EBF site 307 (partition 1)": 1187.177610634229,
        "EBF site 308 (partition 1)": 0.9877958806399352,
        "EBF site 309 (partition 1)": 1,
        "EBF site 31 (partition 1)": 1,
        "EBF site 310 (partition 1)": 1,
        "EBF site 311 (partition 1)": 1,
        "EBF site 312 (partition 1)": 1,
        "EBF site 313 (partition 1)": 0.5522490597828514,
        "EBF site 314 (partition 1)": 1,
        "EBF site 315 (partition 1)": 1,
        "EBF site 316 (partition 1)": 0.7005112618770786,
        "EBF site 317 (partition 1)": 1,
        "EBF site 318 (partition 1)": 1,
        "EBF site 319 (partition 1)": 1,
        "EBF site 32 (partition 1)": 1,
        "EBF site 320 (partition 1)": 1,
        "EBF site 321 (partition 1)": 1,
        "EBF site 322 (partition 1)": 1,
        "EBF site 323 (partition 1)": 1,
        "EBF site 324 (partition 1)": 0.2579317796740556,
        "EBF site 325 (partition 1)": 1,
        "EBF site 326 (partition 1)": 0.6738573264256503,
        "EBF site 328 (partition 1)": 1,
        "EBF site 329 (partition 1)": 0.05198964507188505,
        "EBF site 33 (partition 1)": 1,
        "EBF site 330 (partition 1)": 0.4809382614481831,
        "EBF site 331 (partition 1)": 1,
        "EBF site 332 (partition 1)": 1,
        "EBF site 333 (partition 1)": 1,
        "EBF site 334 (partition 1)": 1,
        "EBF site 336 (partition 1)": 1,
        "EBF site 337 (partition 1)": 1,
        "EBF site 339 (partition 1)": 1,
        "EBF site 34 (partition 1)": 1,
        "EBF site 340 (partition 1)": 1,
        "EBF site 341 (partition 1)": 1,
        "EBF site 342 (partition 1)": 1,
        "EBF site 343 (partition 1)": 1,
        "EBF site 344 (partition 1)": 1,
        "EBF site 345 (partition 1)": 1,
        "EBF site 346 (partition 1)": 1,
        "EBF site 347 (partition 1)": 1,
        "EBF site 348 (partition 1)": 1,
        "EBF site 349 (partition 1)": 1,
        "EBF site 35 (partition 1)": 1,
        "EBF site 350 (partition 1)": 0.04377585474313541,
        "EBF site 351 (partition 1)": 1,
        "EBF site 352 (partition 1)": 0.3122684668863521,
        "EBF site 353 (partition 1)": 0.02649079987634281,
        "EBF site 354 (partition 1)": 1,
        "EBF site 355 (partition 1)": 1,
        "EBF site 356 (partition 1)": 1,
        "EBF site 357 (partition 1)": 1,
        "EBF site 358 (partition 1)": 1,
        "EBF site 359 (partition 1)": 0.09248583141951565,
        "EBF site 36 (partition 1)": 1,
        "EBF site 360 (partition 1)": 1,
        "EBF site 362 (partition 1)": 1,
        "EBF site 363 (partition 1)": 1,
        "EBF site 364 (partition 1)": 0.0672191922140741,
        "EBF site 365 (partition 1)": 1,
        "EBF site 366 (partition 1)": 1,
        "EBF site 367 (partition 1)": 1,
        "EBF site 368 (partition 1)": 1,
        "EBF site 369 (partition 1)": 1,
        "EBF site 37 (partition 1)": 1,
        "EBF site 370 (partition 1)": 0.02679156834887767,
        "EBF site 371 (partition 1)": 1,
        "EBF site 372 (partition 1)": 0.6750064670266588,
        "EBF site 373 (partition 1)": 1,
        "EBF site 374 (partition 1)": 4.552771879247208,
        "EBF site 375 (partition 1)": 1,
        "EBF site 376 (partition 1)": 1,
        "EBF site 377 (partition 1)": 1,
        "EBF site 378 (partition 1)": 1,
        "EBF site 38 (partition 1)": 1,
        "EBF site 380 (partition 1)": 0.9877958806399352,
        "EBF site 381 (partition 1)": 1.204516032119907,
        "EBF site 382 (partition 1)": 1,
        "EBF site 384 (partition 1)": 1,
        "EBF site 387 (partition 1)": 1,
        "EBF site 389 (partition 1)": 1,
        "EBF site 39 (partition 1)": 1,
        "EBF site 390 (partition 1)": 1,
        "EBF site 391 (partition 1)": 1,
        "EBF site 392 (partition 1)": 1,
        "EBF site 393 (partition 1)": 1,
        "EBF site 395 (partition 1)": 1,
        "EBF site 396 (partition 1)": 1,
        "EBF site 397 (partition 1)": 0.01925639191182285,
        "EBF site 398 (partition 1)": 1,
        "EBF site 399 (partition 1)": 1,
        "EBF site 4 (partition 1)": 1,
        "EBF site 40 (partition 1)": 1,
        "EBF site 400 (partition 1)": 0.05595441664374026,
        "EBF site 41 (partition 1)": 1,
        "EBF site 42 (partition 1)": 1,
        "EBF site 43 (partition 1)": 1,
        "EBF site 44 (partition 1)": 0.04357254846372536,
        "EBF site 45 (partition 1)": 1,
        "EBF site 46 (partition 1)": 0.03689576581119684,
        "EBF site 47 (partition 1)": 0.1702020282881636,
        "EBF site 48 (partition 1)": 1,
        "EBF site 49 (partition 1)": 1,
        "EBF site 5 (partition 1)": 1,
        "EBF site 50 (partition 1)": 1,
        "EBF site 51 (partition 1)": 1,
        "EBF site 52 (partition 1)": 1,
        "EBF site 53 (partition 1)": 1,
        "EBF site 54 (partition 1)": 1,
        "EBF site 55 (partition 1)": 1,
        "EBF site 56 (partition 1)": 1,
        "EBF site 57 (partition 1)": 1,
        "EBF site 58 (partition 1)": 1,
        "EBF site 59 (partition 1)": 1,
        "EBF site 6 (partition 1)": 1,
        "EBF site 60 (partition 1)": 1,
        "EBF site 61 (partition 1)": 1,
        "EBF site 62 (partition 1)": 1,
        "EBF site 63 (partition 1)": 1,
        "EBF site 64 (partition 1)": 0.9569435246235305,
        "EBF site 65 (partition 1)": 1,
        "EBF site 66 (partition 1)": 1,
        "EBF site 67 (partition 1)": 1,
        "EBF site 68 (partition 1)": 1,
        "EBF site 69 (partition 1)": 1,
        "EBF site 7 (partition 1)": 1,
        "EBF site 70 (partition 1)": 0.5902726252239106,
        "EBF site 71 (partition 1)": 1,
        "EBF site 72 (partition 1)": 1,
        "EBF site 73 (partition 1)": 1,
        "EBF site 74 (partition 1)": 1,
        "EBF site 75 (partition 1)": 1,
        "EBF site 76 (partition 1)": 1,
        "EBF site 77 (partition 1)": 1,
        "EBF site 78 (partition 1)": 1,
        "EBF site 79 (partition 1)": 1,
        "EBF site 8 (partition 1)": 1,
        "EBF site 80 (partition 1)": 1,
        "EBF site 81 (partition 1)": 1,
        "EBF site 82 (partition 1)": 1,
        "EBF site 83 (partition 1)": 1,
        "EBF site 84 (partition 1)": 1,
        "EBF site 85 (partition 1)": 1,
        "EBF site 86 (partition 1)": 1,
        "EBF site 87 (partition 1)": 1,
        "EBF site 88 (partition 1)": 1,
        "EBF site 89 (partition 1)": 1,
        "EBF site 9 (partition 1)": 1,
        "EBF site 90 (partition 1)": 1,
        "EBF site 91 (partition 1)": 0.04958640025500104,
        "EBF site 93 (partition 1)": 1,
        "EBF site 94 (partition 1)": 1,
        "EBF site 95 (partition 1)": 1,
        "EBF site 96 (partition 1)": 1,
        "EBF site 97 (partition 1)": 1,
        "EBF site 98 (partition 1)": 1,
        "EBF site 99 (partition 1)": 1,
        "Global MG94xREV": 0.07687843511970319,
        "Nucleotide GTR": 0.05335384040862102,
        "original name": "ALTERNARIA_ARBORESCENS_STRAIN_PAR15"
      },
      "ANNULOHYPOXYLON_SP_STRAIN_MUS1": {
        "EBF site 1 (partition 1)": 1,
        "EBF site 10 (partition 1)": 1,
        "EBF site 100 (partition 1)": 1,
        "EBF site 101 (partition 1)": 1,
        "EBF site 102 (partition 1)": 1,
        "EBF site 103 (partition 1)": 1,
        "EBF site 104 (partition 1)": 1,
        "EBF site 105 (partition 1)": 1,
        "EBF site 106 (partition 1)": 1,
        "EBF site 107 (partition 1)": 1,
        "EBF site 108 (partition 1)": 1,
        "EBF site 109 (partition 1)": 1,
        "EBF site 11 (partition 1)": 1,
        "EBF site 110 (partition 1)": 1,
        "EBF site 111 (partition 1)": 1,
        "EBF site 112 (partition 1)": 1,
        "EBF site 113 (partition 1)": 1,
        "EBF site 114 (partition 1)": 1,
        "EBF site 115 (partition 1)": 1,
        "EBF site 116 (partition 1)": 1,
        "EBF site 117 (partition 1)": 0.6141817807480588,
        "EBF site 118 (partition 1)": 1,
        "EBF site 119 (partition 1)": 1,
        "EBF site 120 (partition 1)": 0.2367403375579793,
        "EBF site 121 (partition 1)": 1,
        "EBF site 122 (partition 1)": 1,
        "EBF site 123 (partition 1)": 1,
        "EBF site 124 (partition 1)": 1,
        "EBF site 125 (partition 1)": 1,
        "EBF site 126 (partition 1)": 1,
        "EBF site 127 (partition 1)": 0.7016920423329999,
        "EBF site 128 (partition 1)": 1,
        "EBF site 129 (partition 1)": 1,
        "EBF site 13 (partition 1)": 1,
        "EBF site 130 (partition 1)": 1,
        "EBF site 131 (partition 1)": 1,
        "EBF site 132 (partition 1)": 1,
        "EBF site 133 (partition 1)": 1,
        "EBF site 134 (partition 1)": 1,
        "EBF site 135 (partition 1)": 1,
        "EBF site 136 (partition 1)": 0.3725977506972559,
        "EBF site 137 (partition 1)": 1,
        "EBF site 139 (partition 1)": 1,
        "EBF site 14 (partition 1)": 0.6467228301425,
        "EBF site 140 (partition 1)": 1,
        "EBF site 141 (partition 1)": 1,
        "EBF site 142 (partition 1)": 1,
        "EBF site 143 (partition 1)": 1,
        "EBF site 144 (partition 1)": 1,
        "EBF site 146 (partition 1)": 1,
        "EBF site 147 (partition 1)": 1,
        "EBF site 148 (partition 1)": 1,
        "EBF site 149 (partition 1)": 1,
        "EBF site 15 (partition 1)": 1,
        "EBF site 150 (partition 1)": 1,
        "EBF site 151 (partition 1)": 1,
        "EBF site 152 (partition 1)": 1,
        "EBF site 153 (partition 1)": 1,
        "EBF site 155 (partition 1)": 1,
        "EBF site 156 (partition 1)": 1,
        "EBF site 157 (partition 1)": 1,
        "EBF site 158 (partition 1)": 1,
        "EBF site 159 (partition 1)": 0.02804305902071196,
        "EBF site 16 (partition 1)": 1,
        "EBF site 160 (partition 1)": 1,
        "EBF site 161 (partition 1)": 1,
        "EBF site 162 (partition 1)": 1,
        "EBF site 163 (partition 1)": 0.03053299680613717,
        "EBF site 164 (partition 1)": 1,
        "EBF site 165 (partition 1)": 1,
        "EBF site 166 (partition 1)": 1,
        "EBF site 167 (partition 1)": 0.6907153397858369,
        "EBF site 168 (partition 1)": 1,
        "EBF site 169 (partition 1)": 1,
        "EBF site 17 (partition 1)": 0.6860838256442754,
        "EBF site 170 (partition 1)": 1,
        "EBF site 171 (partition 1)": 1,
        "EBF site 172 (partition 1)": 1,
        "EBF site 173 (partition 1)": 1,
        "EBF site 174 (partition 1)": 1,
        "EBF site 175 (partition 1)": 1,
        "EBF site 176 (partition 1)": 1,
        "EBF site 177 (partition 1)": 1,
        "EBF site 178 (partition 1)": 1,
        "EBF site 179 (partition 1)": 1,
        "EBF site 18 (partition 1)": 1,
        "EBF site 180 (partition 1)": 1,
        "EBF site 181 (partition 1)": 1,
        "EBF site 182 (partition 1)": 1,
        "EBF site 183 (partition 1)": 1,
        "EBF site 184 (partition 1)": 1,
        "EBF site 185 (partition 1)": 1,
        "EBF site 186 (partition 1)": 0.1175032123583762,
        "EBF site 187 (partition 1)": 1,
        "EBF site 188 (partition 1)": 1,
        "EBF site 189 (partition 1)": 1,
        "EBF site 19 (partition 1)": 1,
        "EBF site 190 (partition 1)": 1,
        "EBF site 191 (partition 1)": 1,
        "EBF site 192 (partition 1)": 1,
        "EBF site 193 (partition 1)": 1,
        "EBF site 194 (partition 1)": 1,
        "EBF site 195 (partition 1)": 1,
        "EBF site 196 (partition 1)": 1,
        "EBF site 197 (partition 1)": 1,
        "EBF site 198 (partition 1)": 1,
        "EBF site 199 (partition 1)": 0.6126694644766916,
        "EBF site 2 (partition 1)": 1,
        "EBF site 20 (partition 1)": 1,
        "EBF site 200 (partition 1)": 1,
        "EBF site 201 (partition 1)": 1,
        "EBF site 202 (partition 1)": 1,
        "EBF site 203 (partition 1)": 1,
        "EBF site 204 (partition 1)": 1,
        "EBF site 205 (partition 1)": 1,
        "EBF site 206 (partition 1)": 1,
        "EBF site 207 (partition 1)": 1,
        "EBF site 208 (partition 1)": 1,
        "EBF site 209 (partition 1)": 0.03953184576973701,
        "EBF site 21 (partition 1)": 1,
        "EBF site 210 (partition 1)": 0.2038691440645344,
        "EBF site 211 (partition 1)": 1,
        "EBF site 212 (partition 1)": 1,
        "EBF site 213 (partition 1)": 1,
        "EBF site 214 (partition 1)": 1,
        "EBF site 215 (partition 1)": 1,
        "EBF site 216 (partition 1)": 1,
        "EBF site 217 (partition 1)": 1,
        "EBF site 218 (partition 1)": 1,
        "EBF site 219 (partition 1)": 1,
        "EBF site 22 (partition 1)": 1,
        "EBF site 220 (partition 1)": 1,
        "EBF site 221 (partition 1)": 1,
        "EBF site 222 (partition 1)": 1,
        "EBF site 223 (partition 1)": 0.8332481997456128,
        "EBF site 225 (partition 1)": 1,
        "EBF site 226 (partition 1)": 1,
        "EBF site 227 (partition 1)": 1,
        "EBF site 228 (partition 1)": 0.2531282691922863,
        "EBF site 229 (partition 1)": 0.07612816105283705,
        "EBF site 23 (partition 1)": 0.04605492308430539,
        "EBF site 230 (partition 1)": 1,
        "EBF site 231 (partition 1)": 1,
        "EBF site 232 (partition 1)": 1,
        "EBF site 233 (partition 1)": 1,
        "EBF site 234 (partition 1)": 1,
        "EBF site 235 (partition 1)": 1,
        "EBF site 236 (partition 1)": 1,
        "EBF site 237 (partition 1)": 1,
        "EBF site 239 (partition 1)": 1,
        "EBF site 24 (partition 1)": 0.0460340756168393,
        "EBF site 240 (partition 1)": 1,
        "EBF site 241 (partition 1)": 1,
        "EBF site 242 (partition 1)": 1,
        "EBF site 243 (partition 1)": 1,
        "EBF site 244 (partition 1)": 1,
        "EBF site 245 (partition 1)": 1,
        "EBF site 246 (partition 1)": 1,
        "EBF site 247 (partition 1)": 1,
        "EBF site 248 (partition 1)": 1,
        "EBF site 249 (partition 1)": 1,
        "EBF site 25 (partition 1)": 1,
        "EBF site 250 (partition 1)": 1,
        "EBF site 251 (partition 1)": 1,
        "EBF site 252 (partition 1)": 1,
        "EBF site 253 (partition 1)": 1,
        "EBF site 254 (partition 1)": 1,
        "EBF site 255 (partition 1)": 1,
        "EBF site 256 (partition 1)": 1,
        "EBF site 257 (partition 1)": 1,
        "EBF site 258 (partition 1)": 1,
        "EBF site 259 (partition 1)": 1,
        "EBF site 26 (partition 1)": 0.1323798436030636,
        "EBF site 260 (partition 1)": 1,
        "EBF site 261 (partition 1)": 1,
        "EBF site 262 (partition 1)": 1,
        "EBF site 263 (partition 1)": 1,
        "EBF site 264 (partition 1)": 1,
        "EBF site 265 (partition 1)": 1,
        "EBF site 266 (partition 1)": 0.5856576240208771,
        "EBF site 267 (partition 1)": 1,
        "EBF site 268 (partition 1)": 1,
        "EBF site 269 (partition 1)": 1,
        "EBF site 27 (partition 1)": 1,
        "EBF site 270 (partition 1)": 2.50561259660901,
        "EBF site 271 (partition 1)": 1,
        "EBF site 272 (partition 1)": 1,
        "EBF site 273 (partition 1)": 1,
        "EBF site 274 (partition 1)": 0.0787351890068176,
        "EBF site 275 (partition 1)": 1,
        "EBF site 276 (partition 1)": 0.4866870374554263,
        "EBF site 277 (partition 1)": 1,
        "EBF site 278 (partition 1)": 1,
        "EBF site 279 (partition 1)": 1,
        "EBF site 28 (partition 1)": 0.1527458473980323,
        "EBF site 280 (partition 1)": 1,
        "EBF site 281 (partition 1)": 1,
        "EBF site 282 (partition 1)": 1,
        "EBF site 283 (partition 1)": 1,
        "EBF site 284 (partition 1)": 1,
        "EBF site 285 (partition 1)": 0.5490676563236215,
        "EBF site 286 (partition 1)": 1,
        "EBF site 287 (partition 1)": 1,
        "EBF site 288 (partition 1)": 1,
        "EBF site 289 (partition 1)": 1,
        "EBF site 29 (partition 1)": 1,
        "EBF site 290 (partition 1)": 1,
        "EBF site 292 (partition 1)": 1,
        "EBF site 293 (partition 1)": 1,
        "EBF site 294 (partition 1)": 1,
        "EBF site 295 (partition 1)": 1,
        "EBF site 296 (partition 1)": 0.5932733727596221,
        "EBF site 297 (partition 1)": 1,
        "EBF site 298 (partition 1)": 1,
        "EBF site 299 (partition 1)": 1,
        "EBF site 3 (partition 1)": 1,
        "EBF site 30 (partition 1)": 1,
        "EBF site 300 (partition 1)": 1,
        "EBF site 301 (partition 1)": 1,
        "EBF site 302 (partition 1)": 1,
        "EBF site 303 (partition 1)": 1,
        "EBF site 304 (partition 1)": 0.4508459174851621,
        "EBF site 305 (partition 1)": 1,
        "EBF site 306 (partition 1)": 0.4336299069212923,
        "EBF site 307 (partition 1)": 0.1218288701081273,
        "EBF site 308 (partition 1)": 0.9883903685001446,
        "EBF site 309 (partition 1)": 1,
        "EBF site 31 (partition 1)": 1,
        "EBF site 310 (partition 1)": 1,
        "EBF site 311 (partition 1)": 1,
        "EBF site 312 (partition 1)": 1,
        "EBF site 313 (partition 1)": 0.5548056007808483,
        "EBF site 314 (partition 1)": 1,
        "EBF site 315 (partition 1)": 1,
        "EBF site 316 (partition 1)": 0.7123701045494956,
        "EBF site 317 (partition 1)": 1,
        "EBF site 318 (partition 1)": 1,
        "EBF site 319 (partition 1)": 1,
        "EBF site 32 (partition 1)": 1,
        "EBF site 320 (partition 1)": 1,
        "EBF site 321 (partition 1)": 1,
        "EBF site 322 (partition 1)": 1,
        "EBF site 323 (partition 1)": 1,
        "EBF site 324 (partition 1)": 0.2696069318824773,
        "EBF site 325 (partition 1)": 1,
        "EBF site 326 (partition 1)": 0.686748915967912,
        "EBF site 328 (partition 1)": 1,
        "EBF site 329 (partition 1)": 0.04826363291962619,
        "EBF site 33 (partition 1)": 1,
        "EBF site 330 (partition 1)": 0.3206463029436725,
        "EBF site 331 (partition 1)": 1,
        "EBF site 332 (partition 1)": 1,
        "EBF site 333 (partition 1)": 1,
        "EBF site 334 (partition 1)": 1,
        "EBF site 336 (partition 1)": 1,
        "EBF site 337 (partition 1)": 1,
        "EBF site 339 (partition 1)": 1,
        "EBF site 34 (partition 1)": 1,
        "EBF site 340 (partition 1)": 1,
        "EBF site 341 (partition 1)": 1,
        "EBF site 342 (partition 1)": 1,
        "EBF site 343 (partition 1)": 1,
        "EBF site 344 (partition 1)": 1,
        "EBF site 345 (partition 1)": 1,
        "EBF site 346 (partition 1)": 1,
        "EBF site 347 (partition 1)": 1,
        "EBF site 348 (partition 1)": 1,
        "EBF site 349 (partition 1)": 1,
        "EBF site 35 (partition 1)": 1,
        "EBF site 350 (partition 1)": 0.03429088861167995,
        "EBF site 351 (partition 1)": 1,
        "EBF site 352 (partition 1)": 0.2709280855270582,
        "EBF site 353 (partition 1)": 0.02704073803609977,
        "EBF site 354 (partition 1)": 1,
        "EBF site 355 (partition 1)": 1,
        "EBF site 356 (partition 1)": 1,
        "EBF site 357 (partition 1)": 1,
        "EBF site 358 (partition 1)": 1,
        "EBF site 359 (partition 1)": 0.1449038816157998,
        "EBF site 36 (partition 1)": 1,
        "EBF site 360 (partition 1)": 1,
        "EBF site 362 (partition 1)": 1,
        "EBF site 363 (partition 1)": 1,
        "EBF site 364 (partition 1)": 0.1243841076602431,
        "EBF site 365 (partition 1)": 1,
        "EBF site 366 (partition 1)": 1,
        "EBF site 367 (partition 1)": 1,
        "EBF site 368 (partition 1)": 1,
        "EBF site 369 (partition 1)": 1,
        "EBF site 37 (partition 1)": 1,
        "EBF site 370 (partition 1)": 0.02731775517234866,
        "EBF site 371 (partition 1)": 1,
        "EBF site 372 (partition 1)": 0.6877729009847381,
        "EBF site 373 (partition 1)": 1,
        "EBF site 374 (partition 1)": 0.08575191831222474,
        "EBF site 375 (partition 1)": 1,
        "EBF site 376 (partition 1)": 1,
        "EBF site 377 (partition 1)": 1,
        "EBF site 378 (partition 1)": 1,
        "EBF site 38 (partition 1)": 1,
        "EBF site 380 (partition 1)": 0.9883903685001446,
        "EBF site 381 (partition 1)": 0.1078362436337521,
        "EBF site 382 (partition 1)": 1,
        "EBF site 384 (partition 1)": 1,
        "EBF site 387 (partition 1)": 1,
        "EBF site 389 (partition 1)": 1,
        "EBF site 39 (partition 1)": 1,
        "EBF site 390 (partition 1)": 1,
        "EBF site 391 (partition 1)": 1,
        "EBF site 392 (partition 1)": 1,
        "EBF site 393 (partition 1)": 1,
        "EBF site 395 (partition 1)": 1,
        "EBF site 396 (partition 1)": 1,
        "EBF site 397 (partition 1)": 0.01943069484377412,
        "EBF site 398 (partition 1)": 1,
        "EBF site 399 (partition 1)": 1,
        "EBF site 4 (partition 1)": 1,
        "EBF site 40 (partition 1)": 1,
        "EBF site 400 (partition 1)": 0.055879901928021,
        "EBF site 41 (partition 1)": 1,
        "EBF site 42 (partition 1)": 1,
        "EBF site 43 (partition 1)": 1,
        "EBF site 44 (partition 1)": 0.04740414180203032,
        "EBF site 45 (partition 1)": 1,
        "EBF site 46 (partition 1)": 0.08979776422638099,
        "EBF site 47 (partition 1)": 0.08771426867529779,
        "EBF site 48 (partition 1)": 1,
        "EBF site 49 (partition 1)": 1,
        "EBF site 5 (partition 1)": 1,
        "EBF site 50 (partition 1)": 1,
        "EBF site 51 (partition 1)": 1,
        "EBF site 52 (partition 1)": 1,
        "EBF site 53 (partition 1)": 1,
        "EBF site 54 (partition 1)": 1,
        "EBF site 55 (partition 1)": 1,
        "EBF site 56 (partition 1)": 1,
        "EBF site 57 (partition 1)": 1,
        "EBF site 58 (partition 1)": 1,
        "EBF site 59 (partition 1)": 1,
        "EBF site 6 (partition 1)": 1,
        "EBF site 60 (partition 1)": 1,
        "EBF site 61 (partition 1)": 1,
        "EBF site 62 (partition 1)": 1,
        "EBF site 63 (partition 1)": 1,
        "EBF site 64 (partition 1)": 0.9590049467771631,
        "EBF site 65 (partition 1)": 1,
        "EBF site 66 (partition 1)": 1,
        "EBF site 67 (partition 1)": 1,
        "EBF site 68 (partition 1)": 1,
        "EBF site 69 (partition 1)": 1,
        "EBF site 7 (partition 1)": 1,
        "EBF site 70 (partition 1)": 0.6049149424085923,
        "EBF site 71 (partition 1)": 1,
        "EBF site 72 (partition 1)": 1,
        "EBF site 73 (partition 1)": 1,
        "EBF site 74 (partition 1)": 1,
        "EBF site 75 (partition 1)": 1,
        "EBF site 76 (partition 1)": 1,
        "EBF site 77 (partition 1)": 1,
        "EBF site 78 (partition 1)": 1,
        "EBF site 79 (partition 1)": 1,
        "EBF site 8 (partition 1)": 1,
        "EBF site 80 (partition 1)": 1,
        "EBF site 81 (partition 1)": 1,
        "EBF site 82 (partition 1)": 1,
        "EBF site 83 (partition 1)": 1,
        "EBF site 84 (partition 1)": 1,
        "EBF site 85 (partition 1)": 1,
        "EBF site 86 (partition 1)": 1,
        "EBF site 87 (partition 1)": 1,
        "EBF site 88 (partition 1)": 1,
        "EBF site 89 (partition 1)": 1,
        "EBF site 9 (partition 1)": 1,
        "EBF site 90 (partition 1)": 1,
        "EBF site 91 (partition 1)": 0.05038800209854965,
        "EBF site 93 (partition 1)": 1,
        "EBF site 94 (partition 1)": 1,
        "EBF site 95 (partition 1)": 1,
        "EBF site 96 (partition 1)": 1,
        "EBF site 97 (partition 1)": 1,
        "EBF site 98 (partition 1)": 1,
        "EBF site 99 (partition 1)": 1,
        "Global MG94xREV": 0.07310771989113274,
        "Nucleotide GTR": 0.06119732867856154,
        "original name": "ANNULOHYPOXYLON_SP_STRAIN_MUS1"
      },
      "ASPERGILLUS_TUBINGENSIS_STRAIN_PAR10B": {
        "EBF site 1 (partition 1)": 1,
        "EBF site 10 (partition 1)": 1,
        "EBF site 100 (partition 1)": 1,
        "EBF site 101 (partition 1)": 1,
        "EBF site 102 (partition 1)": 1,
        "EBF site 103 (partition 1)": 1,
        "EBF site 104 (partition 1)": 1,
        "EBF site 105 (partition 1)": 1,
        "EBF site 106 (partition 1)": 1,
        "EBF site 107 (partition 1)": 1,
        "EBF site 108 (partition 1)": 1,
        "EBF site 109 (partition 1)": 1,
        "EBF site 11 (partition 1)": 1,
        "EBF site 110 (partition 1)": 1,
        "EBF site 111 (partition 1)": 1,
        "EBF site 112 (partition 1)": 1,
        "EBF site 113 (partition 1)": 1,
        "EBF site 114 (partition 1)": 1,
        "EBF site 115 (partition 1)": 1,
        "EBF site 116 (partition 1)": 1,
        "EBF site 117 (partition 1)": 189.3697977130408,
        "EBF site 118 (partition 1)": 1,
        "EBF site 119 (partition 1)": 1,
        "EBF site 120 (partition 1)": 0.4429807112082988,
        "EBF site 121 (partition 1)": 1,
        "EBF site 122 (partition 1)": 1,
        "EBF site 123 (partition 1)": 1,
        "EBF site 124 (partition 1)": 1,
        "EBF site 125 (partition 1)": 1,
        "EBF site 126 (partition 1)": 1,
        "EBF site 127 (partition 1)": 0.8282615662531355,
        "EBF site 128 (partition 1)": 1,
        "EBF site 129 (partition 1)": 1,
        "EBF site 13 (partition 1)": 1,
        "EBF site 130 (partition 1)": 1,
        "EBF site 131 (partition 1)": 1,
        "EBF site 132 (partition 1)": 1,
        "EBF site 133 (partition 1)": 1,
        "EBF site 134 (partition 1)": 1,
        "EBF site 135 (partition 1)": 1,
        "EBF site 136 (partition 1)": 0.5745969857326936,
        "EBF site 137 (partition 1)": 1,
        "EBF site 139 (partition 1)": 1,
        "EBF site 14 (partition 1)": 0.7923674895837158,
        "EBF site 140 (partition 1)": 1,
        "EBF site 141 (partition 1)": 1,
        "EBF site 142 (partition 1)": 1,
        "EBF site 143 (partition 1)": 1,
        "EBF site 144 (partition 1)": 1,
        "EBF site 146 (partition 1)": 1,
        "EBF site 147 (partition 1)": 1,
        "EBF site 148 (partition 1)": 1,
        "EBF site 149 (partition 1)": 1,
        "EBF site 15 (partition 1)": 1,
        "EBF site 150 (partition 1)": 1,
        "EBF site 151 (partition 1)": 1,
        "EBF site 152 (partition 1)": 1,
        "EBF site 153 (partition 1)": 1,
        "EBF site 155 (partition 1)": 1,
        "EBF site 156 (partition 1)": 1,
        "EBF site 157 (partition 1)": 1,
        "EBF site 158 (partition 1)": 1,
        "EBF site 159 (partition 1)": 0.03341578373164779,
        "EBF site 16 (partition 1)": 1,
        "EBF site 160 (partition 1)": 1,
        "EBF site 161 (partition 1)": 1,
        "EBF site 162 (partition 1)": 1,
        "EBF site 163 (partition 1)": 0.03364976438274789,
        "EBF site 164 (partition 1)": 1,
        "EBF site 165 (partition 1)": 1,
        "EBF site 166 (partition 1)": 1,
        "EBF site 167 (partition 1)": 0.8213636307414545,
        "EBF site 168 (partition 1)": 1,
        "EBF site 169 (partition 1)": 1,
        "EBF site 17 (partition 1)": 0.8172024382871111,
        "EBF site 170 (partition 1)": 1,
        "EBF site 171 (partition 1)": 1,
        "EBF site 172 (partition 1)": 1,
        "EBF site 173 (partition 1)": 1,
        "EBF site 174 (partition 1)": 1,
        "EBF site 175 (partition 1)": 1,
        "EBF site 176 (partition 1)": 1,
        "EBF site 177 (partition 1)": 1,
        "EBF site 178 (partition 1)": 1,
        "EBF site 179 (partition 1)": 1,
        "EBF site 18 (partition 1)": 1,
        "EBF site 180 (partition 1)": 1,
        "EBF site 181 (partition 1)": 1,
        "EBF site 182 (partition 1)": 1,
        "EBF site 183 (partition 1)": 1,
        "EBF site 184 (partition 1)": 1,
        "EBF site 185 (partition 1)": 1,
        "EBF site 186 (partition 1)": 0.3486390323706692,
        "EBF site 187 (partition 1)": 1,
        "EBF site 188 (partition 1)": 1,
        "EBF site 189 (partition 1)": 1,
        "EBF site 19 (partition 1)": 1,
        "EBF site 190 (partition 1)": 1,
        "EBF site 191 (partition 1)": 1,
        "EBF site 192 (partition 1)": 1,
        "EBF site 193 (partition 1)": 1,
        "EBF site 194 (partition 1)": 1,
        "EBF site 195 (partition 1)": 1,
        "EBF site 196 (partition 1)": 1,
        "EBF site 197 (partition 1)": 1,
        "EBF site 198 (partition 1)": 1,
        "EBF site 199 (partition 1)": 0.7680289254610847,
        "EBF site 2 (partition 1)": 1,
        "EBF site 20 (partition 1)": 1,
        "EBF site 200 (partition 1)": 1,
        "EBF site 201 (partition 1)": 1,
        "EBF site 202 (partition 1)": 1,
        "EBF site 203 (partition 1)": 1,
        "EBF site 204 (partition 1)": 1,
        "EBF site 205 (partition 1)": 1,
        "EBF site 206 (partition 1)": 1,
        "EBF site 207 (partition 1)": 1,
        "EBF site 208 (partition 1)": 1,
        "EBF site 209 (partition 1)": 0.05213494468772505,
        "EBF site 21 (partition 1)": 1,
        "EBF site 210 (partition 1)": 0.4152100129109896,
        "EBF site 211 (partition 1)": 1,
        "EBF site 212 (partition 1)": 1,
        "EBF site 213 (partition 1)": 1,
        "EBF site 214 (partition 1)": 1,
        "EBF site 215 (partition 1)": 1,
        "EBF site 216 (partition 1)": 1,
        "EBF site 217 (partition 1)": 1,
        "EBF site 218 (partition 1)": 1,
        "EBF site 219 (partition 1)": 1,
        "EBF site 22 (partition 1)": 1,
        "EBF site 220 (partition 1)": 1,
        "EBF site 221 (partition 1)": 1,
        "EBF site 222 (partition 1)": 1,
        "EBF site 223 (partition 1)": 0.9078112906248648,
        "EBF site 225 (partition 1)": 1,
        "EBF site 226 (partition 1)": 1,
        "EBF site 227 (partition 1)": 1,
        "EBF site 228 (partition 1)": 0.4568618266039302,
        "EBF site 229 (partition 1)": 0.1614749149277815,
        "EBF site 23 (partition 1)": 0.1455190877766316,
        "EBF site 230 (partition 1)": 1,
        "EBF site 231 (partition 1)": 1,
        "EBF site 232 (partition 1)": 1,
        "EBF site 233 (partition 1)": 1,
        "EBF site 234 (partition 1)": 1,
        "EBF site 235 (partition 1)": 1,
        "EBF site 236 (partition 1)": 1,
        "EBF site 237 (partition 1)": 1,
        "EBF site 239 (partition 1)": 1,
        "EBF site 24 (partition 1)": 1.157334451789193,
        "EBF site 240 (partition 1)": 1,
        "EBF site 241 (partition 1)": 1,
        "EBF site 242 (partition 1)": 1,
        "EBF site 243 (partition 1)": 1,
        "EBF site 244 (partition 1)": 1,
        "EBF site 245 (partition 1)": 1,
        "EBF site 246 (partition 1)": 1,
        "EBF site 247 (partition 1)": 1,
        "EBF site 248 (partition 1)": 1,
        "EBF site 249 (partition 1)": 1,
        "EBF site 25 (partition 1)": 1,
        "EBF site 250 (partition 1)": 1,
        "EBF site 251 (partition 1)": 1,
        "EBF site 252 (partition 1)": 1,
        "EBF site 253 (partition 1)": 1,
        "EBF site 254 (partition 1)": 1,
        "EBF site 255 (partition 1)": 1,
        "EBF site 256 (partition 1)": 1,
        "EBF site 257 (partition 1)": 1,
        "EBF site 258 (partition 1)": 1,
        "EBF site 259 (partition 1)": 1,
        "EBF site 26 (partition 1)": 0.2559506639625549,
        "EBF site 260 (partition 1)": 1,
        "EBF site 261 (partition 1)": 1,
        "EBF site 262 (partition 1)": 1,
        "EBF site 263 (partition 1)": 1,
        "EBF site 264 (partition 1)": 1,
        "EBF site 265 (partition 1)": 1,
        "EBF site 266 (partition 1)": 0.7501392754263584,
        "EBF site 267 (partition 1)": 1,
        "EBF site 268 (partition 1)": 1,
        "EBF site 269 (partition 1)": 1,
        "EBF site 27 (partition 1)": 1,
        "EBF site 270 (partition 1)": 3.618530376421517,
        "EBF site 271 (partition 1)": 1,
        "EBF site 272 (partition 1)": 1,
        "EBF site 273 (partition 1)": 1,
        "EBF site 274 (partition 1)": 0.1176203559837797,
        "EBF site 275 (partition 1)": 1,
        "EBF site 276 (partition 1)": 0.6944935193345703,
        "EBF site 277 (partition 1)": 1,
        "EBF site 278 (partition 1)": 1,
        "EBF site 279 (partition 1)": 1,
        "EBF site 28 (partition 1)": 0.3204127841206891,
        "EBF site 280 (partition 1)": 1,
        "EBF site 281 (partition 1)": 1,
        "EBF site 282 (partition 1)": 1,
        "EBF site 283 (partition 1)": 1,
        "EBF site 284 (partition 1)": 1,
        "EBF site 285 (partition 1)": 0.7230206793488951,
        "EBF site 286 (partition 1)": 1,
        "EBF site 287 (partition 1)": 1,
        "EBF site 288 (partition 1)": 1,
        "EBF site 289 (partition 1)": 1,
        "EBF site 29 (partition 1)": 1,
        "EBF site 290 (partition 1)": 1,
        "EBF site 292 (partition 1)": 1,
        "EBF site 293 (partition 1)": 1,
        "EBF site 294 (partition 1)": 1,
        "EBF site 295 (partition 1)": 1,
        "EBF site 296 (partition 1)": 0.7553593714332681,
        "EBF site 297 (partition 1)": 1,
        "EBF site 298 (partition 1)": 1,
        "EBF site 299 (partition 1)": 1,
        "EBF site 3 (partition 1)": 1,
        "EBF site 30 (partition 1)": 1,
        "EBF site 300 (partition 1)": 1,
        "EBF site 301 (partition 1)": 1,
        "EBF site 302 (partition 1)": 1,
        "EBF site 303 (partition 1)": 1,
        "EBF site 304 (partition 1)": 0.64987982270563,
        "EBF site 305 (partition 1)": 1,
        "EBF site 306 (partition 1)": 0.6297804631878297,
        "EBF site 307 (partition 1)": 0.2791544851090988,
        "EBF site 308 (partition 1)": 0.9938983970957264,
        "EBF site 309 (partition 1)": 1,
        "EBF site 31 (partition 1)": 1,
        "EBF site 310 (partition 1)": 1,
        "EBF site 311 (partition 1)": 1,
        "EBF site 312 (partition 1)": 1,
        "EBF site 313 (partition 1)": 0.7285412152877793,
        "EBF site 314 (partition 1)": 1,
        "EBF site 315 (partition 1)": 1,
        "EBF site 316 (partition 1)": 0.8345759063655044,
        "EBF site 317 (partition 1)": 1,
        "EBF site 318 (partition 1)": 1,
        "EBF site 319 (partition 1)": 1,
        "EBF site 32 (partition 1)": 1,
        "EBF site 320 (partition 1)": 1,
        "EBF site 321 (partition 1)": 1,
        "EBF site 322 (partition 1)": 1,
        "EBF site 323 (partition 1)": 1,
        "EBF site 324 (partition 1)": 0.4277473018327902,
        "EBF site 325 (partition 1)": 1,
        "EBF site 326 (partition 1)": 1.389531497643345,
        "EBF site 328 (partition 1)": 1,
        "EBF site 329 (partition 1)": 0.05019949388724182,
        "EBF site 33 (partition 1)": 1,
        "EBF site 330 (partition 1)": 2.329599732039315,
        "EBF site 331 (partition 1)": 1,
        "EBF site 332 (partition 1)": 1,
        "EBF site 333 (partition 1)": 1,
        "EBF site 334 (partition 1)": 1,
        "EBF site 336 (partition 1)": 1,
        "EBF site 337 (partition 1)": 1,
        "EBF site 339 (partition 1)": 1,
        "EBF site 34 (partition 1)": 1,
        "EBF site 340 (partition 1)": 1,
        "EBF site 341 (partition 1)": 1,
        "EBF site 342 (partition 1)": 1,
        "EBF site 343 (partition 1)": 1,
        "EBF site 344 (partition 1)": 1,
        "EBF site 345 (partition 1)": 1,
        "EBF site 346 (partition 1)": 1,
        "EBF site 347 (partition 1)": 1,
        "EBF site 348 (partition 1)": 1,
        "EBF site 349 (partition 1)": 1,
        "EBF site 35 (partition 1)": 1,
        "EBF site 350 (partition 1)": 0.02803866542225022,
        "EBF site 351 (partition 1)": 1,
        "EBF site 352 (partition 1)": 0.4749813713279557,
        "EBF site 353 (partition 1)": 0.03904528877887537,
        "EBF site 354 (partition 1)": 1,
        "EBF site 355 (partition 1)": 1,
        "EBF site 356 (partition 1)": 1,
        "EBF site 357 (partition 1)": 1,
        "EBF site 358 (partition 1)": 1,
        "EBF site 359 (partition 1)": 8.675118414769635,
        "EBF site 36 (partition 1)": 1,
        "EBF site 360 (partition 1)": 1,
        "EBF site 362 (partition 1)": 1,
        "EBF site 363 (partition 1)": 1,
        "EBF site 364 (partition 1)": 0.1262956511338075,
        "EBF site 365 (partition 1)": 1,
        "EBF site 366 (partition 1)": 1,
        "EBF site 367 (partition 1)": 1,
        "EBF site 368 (partition 1)": 1,
        "EBF site 369 (partition 1)": 1,
        "EBF site 37 (partition 1)": 1,
        "EBF site 370 (partition 1)": 0.03910259666215098,
        "EBF site 371 (partition 1)": 1,
        "EBF site 372 (partition 1)": 0.8164995189476786,
        "EBF site 373 (partition 1)": 1,
        "EBF site 374 (partition 1)": 0.237556513935449,
        "EBF site 375 (partition 1)": 1,
        "EBF site 376 (partition 1)": 1,
        "EBF site 377 (partition 1)": 1,
        "EBF site 378 (partition 1)": 1,
        "EBF site 38 (partition 1)": 1,
        "EBF site 380 (partition 1)": 0.9938983970957264,
        "EBF site 381 (partition 1)": 0.1499546557615631,
        "EBF site 382 (partition 1)": 1,
        "EBF site 384 (partition 1)": 1,
        "EBF site 387 (partition 1)": 1,
        "EBF site 389 (partition 1)": 1,
        "EBF site 39 (partition 1)": 1,
        "EBF site 390 (partition 1)": 1,
        "EBF site 391 (partition 1)": 1,
        "EBF site 392 (partition 1)": 1,
        "EBF site 393 (partition 1)": 1,
        "EBF site 395 (partition 1)": 1,
        "EBF site 396 (partition 1)": 1,
        "EBF site 397 (partition 1)": 0.02385495010347061,
        "EBF site 398 (partition 1)": 1,
        "EBF site 399 (partition 1)": 1,
        "EBF site 4 (partition 1)": 1,
        "EBF site 40 (partition 1)": 1,
        "EBF site 400 (partition 1)": 0.05623344715008914,
        "EBF site 41 (partition 1)": 1,
        "EBF site 42 (partition 1)": 1,
        "EBF site 43 (partition 1)": 1,
        "EBF site 44 (partition 1)": 0.1075952140912615,
        "EBF site 45 (partition 1)": 1,
        "EBF site 46 (partition 1)": 0.0647366676904886,
        "EBF site 47 (partition 1)": 0.1296798626387597,
        "EBF site 48 (partition 1)": 1,
        "EBF site 49 (partition 1)": 1,
        "EBF site 5 (partition 1)": 1,
        "EBF site 50 (partition 1)": 1,
        "EBF site 51 (partition 1)": 1,
        "EBF site 52 (partition 1)": 1,
        "EBF site 53 (partition 1)": 1,
        "EBF site 54 (partition 1)": 1,
        "EBF site 55 (partition 1)": 1,
        "EBF site 56 (partition 1)": 1,
        "EBF site 57 (partition 1)": 1,
        "EBF site 58 (partition 1)": 1,
        "EBF site 59 (partition 1)": 1,
        "EBF site 6 (partition 1)": 1,
        "EBF site 60 (partition 1)": 1,
        "EBF site 61 (partition 1)": 1,
        "EBF site 62 (partition 1)": 1,
        "EBF site 63 (partition 1)": 1,
        "EBF site 64 (partition 1)": 0.9782819959062927,
        "EBF site 65 (partition 1)": 1,
        "EBF site 66 (partition 1)": 1,
        "EBF site 67 (partition 1)": 1,
        "EBF site 68 (partition 1)": 1,
        "EBF site 69 (partition 1)": 1,
        "EBF site 7 (partition 1)": 1,
        "EBF site 70 (partition 1)": 0.7626879634214201,
        "EBF site 71 (partition 1)": 1,
        "EBF site 72 (partition 1)": 1,
        "EBF site 73 (partition 1)": 1,
        "EBF site 74 (partition 1)": 1,
        "EBF site 75 (partition 1)": 1,
        "EBF site 76 (partition 1)": 1,
        "EBF site 77 (partition 1)": 1,
        "EBF site 78 (partition 1)": 1,
        "EBF site 79 (partition 1)": 1,
        "EBF site 8 (partition 1)": 1,
        "EBF site 80 (partition 1)": 1,
        "EBF site 81 (partition 1)": 1,
        "EBF site 82 (partition 1)": 1,
        "EBF site 83 (partition 1)": 1,
        "EBF site 84 (partition 1)": 1,
        "EBF site 85 (partition 1)": 1,
        "EBF site 86 (partition 1)": 1,
        "EBF site 87 (partition 1)": 1,
        "EBF site 88 (partition 1)": 1,
        "EBF site 89 (partition 1)": 1,
        "EBF site 9 (partition 1)": 1,
        "EBF site 90 (partition 1)": 1,
        "EBF site 91 (partition 1)": 0.07455740753807487,
        "EBF site 93 (partition 1)": 1,
        "EBF site 94 (partition 1)": 1,
        "EBF site 95 (partition 1)": 1,
        "EBF site 96 (partition 1)": 1,
        "EBF site 97 (partition 1)": 1,
        "EBF site 98 (partition 1)": 1,
        "EBF site 99 (partition 1)": 1,
        "Global MG94xREV": 0.03829869741652077,
        "Nucleotide GTR": 0.03219853832597232,
        "original name": "ASPERGILLUS_TUBINGENSIS_STRAIN_PAR10B"
      },
      "BJERKANDERA_ADUSTA_STRAIN_PAR4": {
        "EBF site 1 (partition 1)": 1,
        "EBF site 10 (partition 1)": 1,
        "EBF site 100 (partition 1)": 1,
        "EBF site 101 (partition 1)": 1,
        "EBF site 102 (partition 1)": 1,
        "EBF site 103 (partition 1)": 1,
        "EBF site 104 (partition 1)": 1,
        "EBF site 105 (partition 1)": 1,
        "EBF site 106 (partition 1)": 1,
        "EBF site 107 (partition 1)": 1,
        "EBF site 108 (partition 1)": 1,
        "EBF site 109 (partition 1)": 1,
        "EBF site 11 (partition 1)": 1,
        "EBF site 110 (partition 1)": 1,
        "EBF site 111 (partition 1)": 1,
        "EBF site 112 (partition 1)": 1,
        "EBF site 113 (partition 1)": 1,
        "EBF site 114 (partition 1)": 1,
        "EBF site 115 (partition 1)": 1,
        "EBF site 116 (partition 1)": 1,
        "EBF site 117 (partition 1)": 0.4937732569495444,
        "EBF site 118 (partition 1)": 1,
        "EBF site 119 (partition 1)": 1,
        "EBF site 120 (partition 1)": 0.1543164439946699,
        "EBF site 121 (partition 1)": 1,
        "EBF site 122 (partition 1)": 1,
        "EBF site 123 (partition 1)": 1,
        "EBF site 124 (partition 1)": 1,
        "EBF site 125 (partition 1)": 1,
        "EBF site 126 (partition 1)": 1,
        "EBF site 127 (partition 1)": 0.5949529794062498,
        "EBF site 128 (partition 1)": 1,
        "EBF site 129 (partition 1)": 1,
        "EBF site 13 (partition 1)": 1,
        "EBF site 130 (partition 1)": 1,
        "EBF site 131 (partition 1)": 1,
        "EBF site 132 (partition 1)": 1,
        "EBF site 133 (partition 1)": 1,
        "EBF site 134 (partition 1)": 1,
        "EBF site 135 (partition 1)": 1,
        "EBF site 136 (partition 1)": 0.2570318834276319,
        "EBF site 137 (partition 1)": 1,
        "EBF site 139 (partition 1)": 1,
        "EBF site 14 (partition 1)": 0.6282180907051762,
        "EBF site 140 (partition 1)": 1,
        "EBF site 141 (partition 1)": 1,
        "EBF site 142 (partition 1)": 1,
        "EBF site 143 (partition 1)": 1,
        "EBF site 144 (partition 1)": 1,
        "EBF site 146 (partition 1)": 1,
        "EBF site 147 (partition 1)": 1,
        "EBF site 148 (partition 1)": 1,
        "EBF site 149 (partition 1)": 1,
        "EBF site 15 (partition 1)": 1,
        "EBF site 150 (partition 1)": 1,
        "EBF site 151 (partition 1)": 1,
        "EBF site 152 (partition 1)": 1,
        "EBF site 153 (partition 1)": 1,
        "EBF site 155 (partition 1)": 1,
        "EBF site 156 (partition 1)": 1,
        "EBF site 157 (partition 1)": 1,
        "EBF site 158 (partition 1)": 1,
        "EBF site 159 (partition 1)": 0.02711488112237148,
        "EBF site 16 (partition 1)": 1,
        "EBF site 160 (partition 1)": 1,
        "EBF site 161 (partition 1)": 1,
        "EBF site 162 (partition 1)": 1,
        "EBF site 163 (partition 1)": 0.0361273047118309,
        "EBF site 164 (partition 1)": 1,
        "EBF site 165 (partition 1)": 1,
        "EBF site 166 (partition 1)": 1,
        "EBF site 167 (partition 1)": 0.6230775749003213,
        "EBF site 168 (partition 1)": 1,
        "EBF site 169 (partition 1)": 1,
        "EBF site 17 (partition 1)": 0.5351936446129121,
        "EBF site 170 (partition 1)": 1,
        "EBF site 171 (partition 1)": 1,
        "EBF site 172 (partition 1)": 1,
        "EBF site 173 (partition 1)": 1,
        "EBF site 174 (partition 1)": 1,
        "EBF site 175 (partition 1)": 1,
        "EBF site 176 (partition 1)": 1,
        "EBF site 177 (partition 1)": 1,
        "EBF site 178 (partition 1)": 1,
        "EBF site 179 (partition 1)": 1,
        "EBF site 18 (partition 1)": 1,
        "EBF site 180 (partition 1)": 1,
        "EBF site 181 (partition 1)": 1,
        "EBF site 182 (partition 1)": 1,
        "EBF site 183 (partition 1)": 1,
        "EBF site 184 (partition 1)": 1,
        "EBF site 185 (partition 1)": 1,
        "EBF site 186 (partition 1)": 0.07520959115988059,
        "EBF site 187 (partition 1)": 1,
        "EBF site 188 (partition 1)": 1,
        "EBF site 189 (partition 1)": 1,
        "EBF site 19 (partition 1)": 1,
        "EBF site 190 (partition 1)": 1,
        "EBF site 191 (partition 1)": 1,
        "EBF site 192 (partition 1)": 1,
        "EBF site 193 (partition 1)": 1,
        "EBF site 194 (partition 1)": 1,
        "EBF site 195 (partition 1)": 1,
        "EBF site 196 (partition 1)": 1,
        "EBF site 197 (partition 1)": 1,
        "EBF site 198 (partition 1)": 1,
        "EBF site 199 (partition 1)": 0.4923313382892947,
        "EBF site 2 (partition 1)": 1,
        "EBF site 20 (partition 1)": 1,
        "EBF site 200 (partition 1)": 1,
        "EBF site 201 (partition 1)": 1,
        "EBF site 202 (partition 1)": 1,
        "EBF site 203 (partition 1)": 1,
        "EBF site 204 (partition 1)": 1,
        "EBF site 205 (partition 1)": 1,
        "EBF site 206 (partition 1)": 1,
        "EBF site 207 (partition 1)": 1,
        "EBF site 208 (partition 1)": 1,
        "EBF site 209 (partition 1)": 0.07324721281798462,
        "EBF site 21 (partition 1)": 1,
        "EBF site 210 (partition 1)": 0.1667230284863323,
        "EBF site 211 (partition 1)": 1,
        "EBF site 212 (partition 1)": 1,
        "EBF site 213 (partition 1)": 1,
        "EBF site 214 (partition 1)": 1,
        "EBF site 215 (partition 1)": 1,
        "EBF site 216 (partition 1)": 1,
        "EBF site 217 (partition 1)": 1,
        "EBF site 218 (partition 1)": 1,
        "EBF site 219 (partition 1)": 1,
        "EBF site 22 (partition 1)": 1,
        "EBF site 220 (partition 1)": 1,
        "EBF site 221 (partition 1)": 1,
        "EBF site 222 (partition 1)": 1,
        "EBF site 223 (partition 1)": 0.7645730702916977,
        "EBF site 225 (partition 1)": 1,
        "EBF site 226 (partition 1)": 1,
        "EBF site 227 (partition 1)": 1,
        "EBF site 228 (partition 1)": 0.1589796299573476,
        "EBF site 229 (partition 1)": 0.05453046259666526,
        "EBF site 23 (partition 1)": 0.0820751386766763,
        "EBF site 230 (partition 1)": 1,
        "EBF site 231 (partition 1)": 1,
        "EBF site 232 (partition 1)": 1,
        "EBF site 233 (partition 1)": 1,
        "EBF site 234 (partition 1)": 1,
        "EBF site 235 (partition 1)": 1,
        "EBF site 236 (partition 1)": 1,
        "EBF site 237 (partition 1)": 1,
        "EBF site 239 (partition 1)": 1,
        "EBF site 24 (partition 1)": 1.487412818642658,
        "EBF site 240 (partition 1)": 1,
        "EBF site 241 (partition 1)": 1,
        "EBF site 242 (partition 1)": 1,
        "EBF site 243 (partition 1)": 1,
        "EBF site 244 (partition 1)": 1,
        "EBF site 245 (partition 1)": 1,
        "EBF site 246 (partition 1)": 1,
        "EBF site 247 (partition 1)": 1,
        "EBF site 248 (partition 1)": 1,
        "EBF site 249 (partition 1)": 1,
        "EBF site 25 (partition 1)": 1,
        "EBF site 250 (partition 1)": 1,
        "EBF site 251 (partition 1)": 1,
        "EBF site 252 (partition 1)": 1,
        "EBF site 253 (partition 1)": 1,
        "EBF site 254 (partition 1)": 1,
        "EBF site 255 (partition 1)": 1,
        "EBF site 256 (partition 1)": 1,
        "EBF site 257 (partition 1)": 1,
        "EBF site 258 (partition 1)": 1,
        "EBF site 259 (partition 1)": 1,
        "EBF site 26 (partition 1)": 1.384756599253527,
        "EBF site 260 (partition 1)": 1,
        "EBF site 261 (partition 1)": 1,
        "EBF site 262 (partition 1)": 1,
        "EBF site 263 (partition 1)": 1,
        "EBF site 264 (partition 1)": 1,
        "EBF site 265 (partition 1)": 1,
        "EBF site 266 (partition 1)": 0.5865451553104837,
        "EBF site 267 (partition 1)": 1,
        "EBF site 268 (partition 1)": 1,
        "EBF site 269 (partition 1)": 1,
        "EBF site 27 (partition 1)": 1,
        "EBF site 270 (partition 1)": 0.01202966546031744,
        "EBF site 271 (partition 1)": 1,
        "EBF site 272 (partition 1)": 1,
        "EBF site 273 (partition 1)": 1,
        "EBF site 274 (partition 1)": 0.08799299866194807,
        "EBF site 275 (partition 1)": 1,
        "EBF site 276 (partition 1)": 0.3577032444716723,
        "EBF site 277 (partition 1)": 1,
        "EBF site 278 (partition 1)": 1,
        "EBF site 279 (partition 1)": 1,
        "EBF site 28 (partition 1)": 0.08267387414069659,
        "EBF site 280 (partition 1)": 1,
        "EBF site 281 (partition 1)": 1,
        "EBF site 282 (partition 1)": 1,
        "EBF site 283 (partition 1)": 1,
        "EBF site 284 (partition 1)": 1,
        "EBF site 285 (partition 1)": 0.4226569105886657,
        "EBF site 286 (partition 1)": 1,
        "EBF site 287 (partition 1)": 1,
        "EBF site 288 (partition 1)": 1,
        "EBF site 289 (partition 1)": 1,
        "EBF site 29 (partition 1)": 1,
        "EBF site 290 (partition 1)": 1,
        "EBF site 292 (partition 1)": 1,
        "EBF site 293 (partition 1)": 1,
        "EBF site 294 (partition 1)": 1,
        "EBF site 295 (partition 1)": 1,
        "EBF site 296 (partition 1)": 0.4713890004096494,
        "EBF site 297 (partition 1)": 1,
        "EBF site 298 (partition 1)": 1,
        "EBF site 299 (partition 1)": 1,
        "EBF site 3 (partition 1)": 1,
        "EBF site 30 (partition 1)": 1,
        "EBF site 300 (partition 1)": 1,
        "EBF site 301 (partition 1)": 1,
        "EBF site 302 (partition 1)": 1,
        "EBF site 303 (partition 1)": 1,
        "EBF site 304 (partition 1)": 0.4203893576048547,
        "EBF site 305 (partition 1)": 1,
        "EBF site 306 (partition 1)": 4.73173188442335,
        "EBF site 307 (partition 1)": 0.1136829794431801,
        "EBF site 308 (partition 1)": 0.9827578478723752,
        "EBF site 309 (partition 1)": 1,
        "EBF site 31 (partition 1)": 1,
        "EBF site 310 (partition 1)": 1,
        "EBF site 311 (partition 1)": 1,
        "EBF site 312 (partition 1)": 1,
        "EBF site 313 (partition 1)": 0.5169818224067713,
        "EBF site 314 (partition 1)": 1,
        "EBF site 315 (partition 1)": 1,
        "EBF site 316 (partition 1)": 0.6089683359082289,
        "EBF site 317 (partition 1)": 1,
        "EBF site 318 (partition 1)": 1,
        "EBF site 319 (partition 1)": 1,
        "EBF site 32 (partition 1)": 1,
        "EBF site 320 (partition 1)": 1,
        "EBF site 321 (partition 1)": 1,
        "EBF site 322 (partition 1)": 1,
        "EBF site 323 (partition 1)": 1,
        "EBF site 324 (partition 1)": 0.1833100255087731,
        "EBF site 325 (partition 1)": 1,
        "EBF site 326 (partition 1)": 0.5770484318052136,
        "EBF site 328 (partition 1)": 1,
        "EBF site 329 (partition 1)": 0.04954581202306074,
        "EBF site 33 (partition 1)": 1,
        "EBF site 330 (partition 1)": 0.2212870304394144,
        "EBF site 331 (partition 1)": 1,
        "EBF site 332 (partition 1)": 1,
        "EBF site 333 (partition 1)": 1,
        "EBF site 334 (partition 1)": 1,
        "EBF site 336 (partition 1)": 1,
        "EBF site 337 (partition 1)": 1,
        "EBF site 339 (partition 1)": 1,
        "EBF site 34 (partition 1)": 1,
        "EBF site 340 (partition 1)": 1,
        "EBF site 341 (partition 1)": 1,
        "EBF site 342 (partition 1)": 1,
        "EBF site 343 (partition 1)": 1,
        "EBF site 344 (partition 1)": 1,
        "EBF site 345 (partition 1)": 1,
        "EBF site 346 (partition 1)": 1,
        "EBF site 347 (partition 1)": 1,
        "EBF site 348 (partition 1)": 1,
        "EBF site 349 (partition 1)": 1,
        "EBF site 35 (partition 1)": 1,
        "EBF site 350 (partition 1)": 0.04575310816272148,
        "EBF site 351 (partition 1)": 1,
        "EBF site 352 (partition 1)": 0.2096484898409417,
        "EBF site 353 (partition 1)": 0.02346262414483137,
        "EBF site 354 (partition 1)": 1,
        "EBF site 355 (partition 1)": 1,
        "EBF site 356 (partition 1)": 1,
        "EBF site 357 (partition 1)": 1,
        "EBF site 358 (partition 1)": 1,
        "EBF site 359 (partition 1)": 0.04695679878539302,
        "EBF site 36 (partition 1)": 1,
        "EBF site 360 (partition 1)": 1,
        "EBF site 362 (partition 1)": 1,
        "EBF site 363 (partition 1)": 1,
        "EBF site 364 (partition 1)": 0.07406068218896017,
        "EBF site 365 (partition 1)": 1,
        "EBF site 366 (partition 1)": 1,
        "EBF site 367 (partition 1)": 1,
        "EBF site 368 (partition 1)": 1,
        "EBF site 369 (partition 1)": 1,
        "EBF site 37 (partition 1)": 1,
        "EBF site 370 (partition 1)": 0.02389234659363611,
        "EBF site 371 (partition 1)": 1,
        "EBF site 372 (partition 1)": 0.5824706309388555,
        "EBF site 373 (partition 1)": 1,
        "EBF site 374 (partition 1)": 0.09055992174727878,
        "EBF site 375 (partition 1)": 1,
        "EBF site 376 (partition 1)": 1,
        "EBF site 377 (partition 1)": 1,
        "EBF site 378 (partition 1)": 1,
        "EBF site 38 (partition 1)": 1,
        "EBF site 380 (partition 1)": 0.9827578478723752,
        "EBF site 381 (partition 1)": 28.83373018512865,
        "EBF site 382 (partition 1)": 1,
        "EBF site 384 (partition 1)": 1,
        "EBF site 387 (partition 1)": 1,
        "EBF site 389 (partition 1)": 1,
        "EBF site 39 (partition 1)": 1,
        "EBF site 390 (partition 1)": 1,
        "EBF site 391 (partition 1)": 1,
        "EBF site 392 (partition 1)": 1,
        "EBF site 393 (partition 1)": 1,
        "EBF site 395 (partition 1)": 1,
        "EBF site 396 (partition 1)": 1,
        "EBF site 397 (partition 1)": 0.01853366749700932,
        "EBF site 398 (partition 1)": 1,
        "EBF site 399 (partition 1)": 1,
        "EBF site 4 (partition 1)": 1,
        "EBF site 40 (partition 1)": 1,
        "EBF site 400 (partition 1)": 0.05628165463076739,
        "EBF site 41 (partition 1)": 1,
        "EBF site 42 (partition 1)": 1,
        "EBF site 43 (partition 1)": 1,
        "EBF site 44 (partition 1)": 0.0390553267587808,
        "EBF site 45 (partition 1)": 1,
        "EBF site 46 (partition 1)": 0.05979425592173438,
        "EBF site 47 (partition 1)": 0.08459054841536982,
        "EBF site 48 (partition 1)": 1,
        "EBF site 49 (partition 1)": 1,
        "EBF site 5 (partition 1)": 1,
        "EBF site 50 (partition 1)": 1,
        "EBF site 51 (partition 1)": 1,
        "EBF site 52 (partition 1)": 1,
        "EBF site 53 (partition 1)": 1,
        "EBF site 54 (partition 1)": 1,
        "EBF site 55 (partition 1)": 1,
        "EBF site 56 (partition 1)": 1,
        "EBF site 57 (partition 1)": 1,
        "EBF site 58 (partition 1)": 1,
        "EBF site 59 (partition 1)": 1,
        "EBF site 6 (partition 1)": 1,
        "EBF site 60 (partition 1)": 1,
        "EBF site 61 (partition 1)": 1,
        "EBF site 62 (partition 1)": 1,
        "EBF site 63 (partition 1)": 1,
        "EBF site 64 (partition 1)": 0.9396130262130955,
        "EBF site 65 (partition 1)": 1,
        "EBF site 66 (partition 1)": 1,
        "EBF site 67 (partition 1)": 1,
        "EBF site 68 (partition 1)": 1,
        "EBF site 69 (partition 1)": 1,
        "EBF site 7 (partition 1)": 1,
        "EBF site 70 (partition 1)": 0.4988525203140257,
        "EBF site 71 (partition 1)": 1,
        "EBF site 72 (partition 1)": 1,
        "EBF site 73 (partition 1)": 1,
        "EBF site 74 (partition 1)": 1,
        "EBF site 75 (partition 1)": 1,
        "EBF site 76 (partition 1)": 1,
        "EBF site 77 (partition 1)": 1,
        "EBF site 78 (partition 1)": 1,
        "EBF site 79 (partition 1)": 1,
        "EBF site 8 (partition 1)": 1,
        "EBF site 80 (partition 1)": 1,
        "EBF site 81 (partition 1)": 1,
        "EBF site 82 (partition 1)": 1,
        "EBF site 83 (partition 1)": 1,
        "EBF site 84 (partition 1)": 1,
        "EBF site 85 (partition 1)": 1,
        "EBF site 86 (partition 1)": 1,
        "EBF site 87 (partition 1)": 1,
        "EBF site 88 (partition 1)": 1,
        "EBF site 89 (partition 1)": 1,
        "EBF site 9 (partition 1)": 1,
        "EBF site 90 (partition 1)": 1,
        "EBF site 91 (partition 1)": 0.04542622816536319,
        "EBF site 93 (partition 1)": 1,
        "EBF site 94 (partition 1)": 1,
        "EBF site 95 (partition 1)": 1,
        "EBF site 96 (partition 1)": 1,
        "EBF site 97 (partition 1)": 1,
        "EBF site 98 (partition 1)": 1,
        "EBF site 99 (partition 1)": 1,
        "Global MG94xREV": 0.1089389306086612,
        "Nucleotide GTR": 0.07093926824678459,
        "original name": "BJERKANDERA_ADUSTA_STRAIN_PAR4"
      },
      "CANDIDA_QUERCITRUSA_STRAIN_PAR14": {
        "EBF site 1 (partition 1)": 1,
        "EBF site 10 (partition 1)": 1,
        "EBF site 100 (partition 1)": 1,
        "EBF site 101 (partition 1)": 1,
        "EBF site 102 (partition 1)": 1,
        "EBF site 103 (partition 1)": 1,
        "EBF site 104 (partition 1)": 1,
        "EBF site 105 (partition 1)": 1,
        "EBF site 106 (partition 1)": 1,
        "EBF site 107 (partition 1)": 1,
        "EBF site 108 (partition 1)": 1,
        "EBF site 109 (partition 1)": 1,
        "EBF site 11 (partition 1)": 1,
        "EBF site 110 (partition 1)": 1,
        "EBF site 111 (partition 1)": 1,
        "EBF site 112 (partition 1)": 1,
        "EBF site 113 (partition 1)": 1,
        "EBF site 114 (partition 1)": 1,
        "EBF site 115 (partition 1)": 1,
        "EBF site 116 (partition 1)": 1,
        "EBF site 117 (partition 1)": 0.9749819271579918,
        "EBF site 118 (partition 1)": 1,
        "EBF site 119 (partition 1)": 1,
        "EBF site 120 (partition 1)": 0.9270173287508549,
        "EBF site 121 (partition 1)": 1,
        "EBF site 122 (partition 1)": 1,
        "EBF site 123 (partition 1)": 1,
        "EBF site 124 (partition 1)": 1,
        "EBF site 125 (partition 1)": 1,
        "EBF site 126 (partition 1)": 1,
        "EBF site 127 (partition 1)": 0.9807328999108125,
        "EBF site 128 (partition 1)": 1,
        "EBF site 129 (partition 1)": 1,
        "EBF site 13 (partition 1)": 1,
        "EBF site 130 (partition 1)": 1,
        "EBF site 131 (partition 1)": 1,
        "EBF site 132 (partition 1)": 1,
        "EBF site 133 (partition 1)": 1,
        "EBF site 134 (partition 1)": 1,
        "EBF site 135 (partition 1)": 1,
        "EBF site 136 (partition 1)": 0.9426989022263913,
        "EBF site 137 (partition 1)": 1,
        "EBF site 139 (partition 1)": 1,
        "EBF site 14 (partition 1)": 0.9761718498141777,
        "EBF site 140 (partition 1)": 1,
        "EBF site 141 (partition 1)": 1,
        "EBF site 142 (partition 1)": 1,
        "EBF site 143 (partition 1)": 1,
        "EBF site 144 (partition 1)": 1,
        "EBF site 146 (partition 1)": 1,
        "EBF site 147 (partition 1)": 1,
        "EBF site 148 (partition 1)": 1,
        "EBF site 149 (partition 1)": 1,
        "EBF site 15 (partition 1)": 1,
        "EBF site 150 (partition 1)": 1,
        "EBF site 151 (partition 1)": 1,
        "EBF site 152 (partition 1)": 1,
        "EBF site 153 (partition 1)": 1,
        "EBF site 155 (partition 1)": 1,
        "EBF site 156 (partition 1)": 1,
        "EBF site 157 (partition 1)": 1,
        "EBF site 158 (partition 1)": 1,
        "EBF site 159 (partition 1)": 0.4139519638108462,
        "EBF site 16 (partition 1)": 1,
        "EBF site 160 (partition 1)": 1,
        "EBF site 161 (partition 1)": 1,
        "EBF site 162 (partition 1)": 1,
        "EBF site 163 (partition 1)": 0.2677699490060177,
        "EBF site 164 (partition 1)": 1,
        "EBF site 165 (partition 1)": 1,
        "EBF site 166 (partition 1)": 1,
        "EBF site 167 (partition 1)": 0.9714665769169933,
        "EBF site 168 (partition 1)": 1,
        "EBF site 169 (partition 1)": 1,
        "EBF site 17 (partition 1)": 0.9792185680089607,
        "EBF site 170 (partition 1)": 1,
        "EBF site 171 (partition 1)": 1,
        "EBF site 172 (partition 1)": 1,
        "EBF site 173 (partition 1)": 1,
        "EBF site 174 (partition 1)": 1,
        "EBF site 175 (partition 1)": 1,
        "EBF site 176 (partition 1)": 1,
        "EBF site 177 (partition 1)": 1,
        "EBF site 178 (partition 1)": 1,
        "EBF site 179 (partition 1)": 1,
        "EBF site 18 (partition 1)": 1,
        "EBF site 180 (partition 1)": 1,
        "EBF site 181 (partition 1)": 1,
        "EBF site 182 (partition 1)": 1,
        "EBF site 183 (partition 1)": 1,
        "EBF site 184 (partition 1)": 1,
        "EBF site 185 (partition 1)": 1,
        "EBF site 186 (partition 1)": 0.8518503073442605,
        "EBF site 187 (partition 1)": 1,
        "EBF site 188 (partition 1)": 1,
        "EBF site 189 (partition 1)": 1,
        "EBF site 19 (partition 1)": 1,
        "EBF site 190 (partition 1)": 1,
        "EBF site 191 (partition 1)": 1,
        "EBF site 192 (partition 1)": 1,
        "EBF site 193 (partition 1)": 1,
        "EBF site 194 (partition 1)": 1,
        "EBF site 195 (partition 1)": 1,
        "EBF site 196 (partition 1)": 1,
        "EBF site 197 (partition 1)": 1,
        "EBF site 198 (partition 1)": 1,
        "EBF site 199 (partition 1)": 0.9727916915704007,
        "EBF site 2 (partition 1)": 1,
        "EBF site 20 (partition 1)": 1,
        "EBF site 200 (partition 1)": 1,
        "EBF site 201 (partition 1)": 1,
        "EBF site 202 (partition 1)": 1,
        "EBF site 203 (partition 1)": 1,
        "EBF site 204 (partition 1)": 1,
        "EBF site 205 (partition 1)": 1,
        "EBF site 206 (partition 1)": 1,
        "EBF site 207 (partition 1)": 1,
        "EBF site 208 (partition 1)": 1,
        "EBF site 209 (partition 1)": 0.5332818160431732,
        "EBF site 21 (partition 1)": 1,
        "EBF site 210 (partition 1)": 0.9002382963974894,
        "EBF site 211 (partition 1)": 1,
        "EBF site 212 (partition 1)": 1,
        "EBF site 213 (partition 1)": 1,
        "EBF site 214 (partition 1)": 1,
        "EBF site 215 (partition 1)": 1,
        "EBF site 216 (partition 1)": 1,
        "EBF site 217 (partition 1)": 1,
        "EBF site 218 (partition 1)": 1,
        "EBF site 219 (partition 1)": 1,
        "EBF site 22 (partition 1)": 1,
        "EBF site 220 (partition 1)": 1,
        "EBF site 221 (partition 1)": 1,
        "EBF site 222 (partition 1)": 1,
        "EBF site 223 (partition 1)": 0.990089825702996,
        "EBF site 225 (partition 1)": 1,
        "EBF site 226 (partition 1)": 1,
        "EBF site 227 (partition 1)": 1,
        "EBF site 228 (partition 1)": 0.9180463734700137,
        "EBF site 229 (partition 1)": 0.7904675157501814,
        "EBF site 23 (partition 1)": 0.6408740234613121,
        "EBF site 230 (partition 1)": 1,
        "EBF site 231 (partition 1)": 1,
        "EBF site 232 (partition 1)": 1,
        "EBF site 233 (partition 1)": 1,
        "EBF site 234 (partition 1)": 1,
        "EBF site 235 (partition 1)": 1,
        "EBF site 236 (partition 1)": 1,
        "EBF site 237 (partition 1)": 1,
        "EBF site 239 (partition 1)": 1,
        "EBF site 24 (partition 1)": 0.457938282776188,
        "EBF site 240 (partition 1)": 1,
        "EBF site 241 (partition 1)": 1,
        "EBF site 242 (partition 1)": 1,
        "EBF site 243 (partition 1)": 1,
        "EBF site 244 (partition 1)": 1,
        "EBF site 245 (partition 1)": 1,
        "EBF site 246 (partition 1)": 1,
        "EBF site 247 (partition 1)": 1,
        "EBF site 248 (partition 1)": 1,
        "EBF site 249 (partition 1)": 1,
        "EBF site 25 (partition 1)": 1,
        "EBF site 250 (partition 1)": 1,
        "EBF site 251 (partition 1)": 1,
        "EBF site 252 (partition 1)": 1,
        "EBF site 253 (partition 1)": 1,
        "EBF site 254 (partition 1)": 1,
        "EBF site 255 (partition 1)": 1,
        "EBF site 256 (partition 1)": 1,
        "EBF site 257 (partition 1)": 1,
        "EBF site 258 (partition 1)": 1,
        "EBF site 259 (partition 1)": 1,
        "EBF site 26 (partition 1)": 0.7242190385059872,
        "EBF site 260 (partition 1)": 1,
        "EBF site 261 (partition 1)": 1,
        "EBF site 262 (partition 1)": 1,
        "EBF site 263 (partition 1)": 1,
        "EBF site 264 (partition 1)": 1,
        "EBF site 265 (partition 1)": 1,
        "EBF site 266 (partition 1)": 0.9846138865734728,
        "EBF site 267 (partition 1)": 1,
        "EBF site 268 (partition 1)": 1,
        "EBF site 269 (partition 1)": 1,
        "EBF site 27 (partition 1)": 1,
        "EBF site 270 (partition 1)": 0.02057563152427454,
        "EBF site 271 (partition 1)": 1,
        "EBF site 272 (partition 1)": 1,
        "EBF site 273 (partition 1)": 1,
        "EBF site 274 (partition 1)": 0.667683364035713,
        "EBF site 275 (partition 1)": 1,
        "EBF site 276 (partition 1)": 0.9597965194752682,
        "EBF site 277 (partition 1)": 1,
        "EBF site 278 (partition 1)": 1,
        "EBF site 279 (partition 1)": 1,
        "EBF site 28 (partition 1)": 0.8868408284360859,
        "EBF site 280 (partition 1)": 1,
        "EBF site 281 (partition 1)": 1,
        "EBF site 282 (partition 1)": 1,
        "EBF site 283 (partition 1)": 1,
        "EBF site 284 (partition 1)": 1,
        "EBF site 285 (partition 1)": 0.9679267328838601,
        "EBF site 286 (partition 1)": 1,
        "EBF site 287 (partition 1)": 1,
        "EBF site 288 (partition 1)": 1,
        "EBF site 289 (partition 1)": 1,
        "EBF site 29 (partition 1)": 1,
        "EBF site 290 (partition 1)": 1,
        "EBF site 292 (partition 1)": 1,
        "EBF site 293 (partition 1)": 1,
        "EBF site 294 (partition 1)": 1,
        "EBF site 295 (partition 1)": 1,
        "EBF site 296 (partition 1)": 0.9716390932760921,
        "EBF site 297 (partition 1)": 1,
        "EBF site 298 (partition 1)": 1,
        "EBF site 299 (partition 1)": 1,
        "EBF site 3 (partition 1)": 1,
        "EBF site 30 (partition 1)": 1,
        "EBF site 300 (partition 1)": 1,
        "EBF site 301 (partition 1)": 1,
        "EBF site 302 (partition 1)": 1,
        "EBF site 303 (partition 1)": 1,
        "EBF site 304 (partition 1)": 0.9650302846986039,
        "EBF site 305 (partition 1)": 1,
        "EBF site 306 (partition 1)": 0.9516979065548851,
        "EBF site 307 (partition 1)": 0.8729738010923518,
        "EBF site 308 (partition 1)": 0.9993769820318102,
        "EBF site 309 (partition 1)": 1,
        "EBF site 31 (partition 1)": 1,
        "EBF site 310 (partition 1)": 1,
        "EBF site 311 (partition 1)": 1,
        "EBF site 312 (partition 1)": 1,
        "EBF site 313 (partition 1)": 0.9675339690613095,
        "EBF site 314 (partition 1)": 1,
        "EBF site 315 (partition 1)": 1,
        "EBF site 316 (partition 1)": 0.9788081870051145,
        "EBF site 317 (partition 1)": 1,
        "EBF site 318 (partition 1)": 1,
        "EBF site 319 (partition 1)": 1,
        "EBF site 32 (partition 1)": 1,
        "EBF site 320 (partition 1)": 1,
        "EBF site 321 (partition 1)": 1,
        "EBF site 322 (partition 1)": 1,
        "EBF site 323 (partition 1)": 1,
        "EBF site 324 (partition 1)": 0.9154098459672932,
        "EBF site 325 (partition 1)": 1,
        "EBF site 326 (partition 1)": 0.9826803181187742,
        "EBF site 328 (partition 1)": 1,
        "EBF site 329 (partition 1)": 0.5438587544503126,
        "EBF site 33 (partition 1)": 1,
        "EBF site 330 (partition 1)": 0.9554544370222487,
        "EBF site 331 (partition 1)": 1,
        "EBF site 332 (partition 1)": 1,
        "EBF site 333 (partition 1)": 1,
        "EBF site 334 (partition 1)": 1,
        "EBF site 336 (partition 1)": 1,
        "EBF site 337 (partition 1)": 1,
        "EBF site 339 (partition 1)": 1,
        "EBF site 34 (partition 1)": 1,
        "EBF site 340 (partition 1)": 1,
        "EBF site 341 (partition 1)": 1,
        "EBF site 342 (partition 1)": 1,
        "EBF site 343 (partition 1)": 1,
        "EBF site 344 (partition 1)": 1,
        "EBF site 345 (partition 1)": 1,
        "EBF site 346 (partition 1)": 1,
        "EBF site 347 (partition 1)": 1,
        "EBF site 348 (partition 1)": 1,
        "EBF site 349 (partition 1)": 1,
        "EBF site 35 (partition 1)": 1,
        "EBF site 350 (partition 1)": 0.2546139191269773,
        "EBF site 351 (partition 1)": 1,
        "EBF site 352 (partition 1)": 0.9333678858545028,
        "EBF site 353 (partition 1)": 0.563468947940216,
        "EBF site 354 (partition 1)": 1,
        "EBF site 355 (partition 1)": 1,
        "EBF site 356 (partition 1)": 1,
        "EBF site 357 (partition 1)": 1,
        "EBF site 358 (partition 1)": 1,
        "EBF site 359 (partition 1)": 0.09810809320924392,
        "EBF site 36 (partition 1)": 1,
        "EBF site 360 (partition 1)": 1,
        "EBF site 362 (partition 1)": 1,
        "EBF site 363 (partition 1)": 1,
        "EBF site 364 (partition 1)": 0.8112678285676727,
        "EBF site 365 (partition 1)": 1,
        "EBF site 366 (partition 1)": 1,
        "EBF site 367 (partition 1)": 1,
        "EBF site 368 (partition 1)": 1,
        "EBF site 369 (partition 1)": 1,
        "EBF site 37 (partition 1)": 1,
        "EBF site 370 (partition 1)": 0.5093165436434863,
        "EBF site 371 (partition 1)": 1,
        "EBF site 372 (partition 1)": 0.9789641262471306,
        "EBF site 373 (partition 1)": 1,
        "EBF site 374 (partition 1)": 0.8133625690685184,
        "EBF site 375 (partition 1)": 1,
        "EBF site 376 (partition 1)": 1,
        "EBF site 377 (partition 1)": 1,
        "EBF site 378 (partition 1)": 1,
        "EBF site 38 (partition 1)": 1,
        "EBF site 380 (partition 1)": 0.9993769820318102,
        "EBF site 381 (partition 1)": 0.7367389219811868,
        "EBF site 382 (partition 1)": 1,
        "EBF site 384 (partition 1)": 1,
        "EBF site 387 (partition 1)": 1,
        "EBF site 389 (partition 1)": 1,
        "EBF site 39 (partition 1)": 1,
        "EBF site 390 (partition 1)": 1,
        "EBF site 391 (partition 1)": 1,
        "EBF site 392 (partition 1)": 1,
        "EBF site 393 (partition 1)": 1,
        "EBF site 395 (partition 1)": 1,
        "EBF site 396 (partition 1)": 1,
        "EBF site 397 (partition 1)": 1e+26,
        "EBF site 398 (partition 1)": 1,
        "EBF site 399 (partition 1)": 1,
        "EBF site 4 (partition 1)": 1,
        "EBF site 40 (partition 1)": 1,
        "EBF site 400 (partition 1)": 873.9852443464604,
        "EBF site 41 (partition 1)": 1,
        "EBF site 42 (partition 1)": 1,
        "EBF site 43 (partition 1)": 1,
        "EBF site 44 (partition 1)": 0.6361569839189485,
        "EBF site 45 (partition 1)": 1,
        "EBF site 46 (partition 1)": 0.4537025442325059,
        "EBF site 47 (partition 1)": 0.8274787724894522,
        "EBF site 48 (partition 1)": 1,
        "EBF site 49 (partition 1)": 1,
        "EBF site 5 (partition 1)": 1,
        "EBF site 50 (partition 1)": 1,
        "EBF site 51 (partition 1)": 1,
        "EBF site 52 (partition 1)": 1,
        "EBF site 53 (partition 1)": 1,
        "EBF site 54 (partition 1)": 1,
        "EBF site 55 (partition 1)": 1,
        "EBF site 56 (partition 1)": 1,
        "EBF site 57 (partition 1)": 1,
        "EBF site 58 (partition 1)": 1,
        "EBF site 59 (partition 1)": 1,
        "EBF site 6 (partition 1)": 1,
        "EBF site 60 (partition 1)": 1,
        "EBF site 61 (partition 1)": 1,
        "EBF site 62 (partition 1)": 1,
        "EBF site 63 (partition 1)": 1,
        "EBF site 64 (partition 1)": 0.9981982576011347,
        "EBF site 65 (partition 1)": 1,
        "EBF site 66 (partition 1)": 1,
        "EBF site 67 (partition 1)": 1,
        "EBF site 68 (partition 1)": 1,
        "EBF site 69 (partition 1)": 1,
        "EBF site 7 (partition 1)": 1,
        "EBF site 70 (partition 1)": 0.9733832934737414,
        "EBF site 71 (partition 1)": 1,
        "EBF site 72 (partition 1)": 1,
        "EBF site 73 (partition 1)": 1,
        "EBF site 74 (partition 1)": 1,
        "EBF site 75 (partition 1)": 1,
        "EBF site 76 (partition 1)": 1,
        "EBF site 77 (partition 1)": 1,
        "EBF site 78 (partition 1)": 1,
        "EBF site 79 (partition 1)": 1,
        "EBF site 8 (partition 1)": 1,
        "EBF site 80 (partition 1)": 1,
        "EBF site 81 (partition 1)": 1,
        "EBF site 82 (partition 1)": 1,
        "EBF site 83 (partition 1)": 1,
        "EBF site 84 (partition 1)": 1,
        "EBF site 85 (partition 1)": 1,
        "EBF site 86 (partition 1)": 1,
        "EBF site 87 (partition 1)": 1,
        "EBF site 88 (partition 1)": 1,
        "EBF site 89 (partition 1)": 1,
        "EBF site 9 (partition 1)": 1,
        "EBF site 90 (partition 1)": 1,
        "EBF site 91 (partition 1)": 0.7538851236612356,
        "EBF site 93 (partition 1)": 1,
        "EBF site 94 (partition 1)": 1,
        "EBF site 95 (partition 1)": 1,
        "EBF site 96 (partition 1)": 1,
        "EBF site 97 (partition 1)": 1,
        "EBF site 98 (partition 1)": 1,
        "EBF site 99 (partition 1)": 1,
        "Global MG94xREV": 0.003897982295862995,
        "Nucleotide GTR": 0.004221780975976364,
        "original name": "CANDIDA_QUERCITRUSA_STRAIN_PAR14"
      },
      "COLLETOTRICHUM_GLOEOSPORIOIDES_STRAIN_TYU_BTUB2": {
        "EBF site 1 (partition 1)": 1,
        "EBF site 10 (partition 1)": 1,
        "EBF site 100 (partition 1)": 1,
        "EBF site 101 (partition 1)": 1,
        "EBF site 102 (partition 1)": 1,
        "EBF site 103 (partition 1)": 1,
        "EBF site 104 (partition 1)": 1,
        "EBF site 105 (partition 1)": 1,
        "EBF site 106 (partition 1)": 1,
        "EBF site 107 (partition 1)": 1,
        "EBF site 108 (partition 1)": 1,
        "EBF site 109 (partition 1)": 1,
        "EBF site 11 (partition 1)": 1,
        "EBF site 110 (partition 1)": 1,
        "EBF site 111 (partition 1)": 1,
        "EBF site 112 (partition 1)": 1,
        "EBF site 113 (partition 1)": 1,
        "EBF site 114 (partition 1)": 1,
        "EBF site 115 (partition 1)": 1,
        "EBF site 116 (partition 1)": 1,
        "EBF site 117 (partition 1)": 0.6803439317046658,
        "EBF site 118 (partition 1)": 1,
        "EBF site 119 (partition 1)": 1,
        "EBF site 120 (partition 1)": 0.3116453722567582,
        "EBF site 121 (partition 1)": 1,
        "EBF site 122 (partition 1)": 1,
        "EBF site 123 (partition 1)": 1,
        "EBF site 124 (partition 1)": 1,
        "EBF site 125 (partition 1)": 1,
        "EBF site 126 (partition 1)": 1,
        "EBF site 127 (partition 1)": 0.756983599709853,
        "EBF site 128 (partition 1)": 1,
        "EBF site 129 (partition 1)": 1,
        "EBF site 13 (partition 1)": 1,
        "EBF site 130 (partition 1)": 1,
        "EBF site 131 (partition 1)": 1,
        "EBF site 132 (partition 1)": 1,
        "EBF site 133 (partition 1)": 1,
        "EBF site 134 (partition 1)": 1,
        "EBF site 135 (partition 1)": 1,
        "EBF site 136 (partition 1)": 0.4511982329264428,
        "EBF site 137 (partition 1)": 1,
        "EBF site 139 (partition 1)": 1,
        "EBF site 14 (partition 1)": 906.1752153110463,
        "EBF site 140 (partition 1)": 1,
        "EBF site 141 (partition 1)": 1,
        "EBF site 142 (partition 1)": 1,
        "EBF site 143 (partition 1)": 1,
        "EBF site 144 (partition 1)": 1,
        "EBF site 146 (partition 1)": 1,
        "EBF site 147 (partition 1)": 1,
        "EBF site 148 (partition 1)": 1,
        "EBF site 149 (partition 1)": 1,
        "EBF site 15 (partition 1)": 1,
        "EBF site 150 (partition 1)": 1,
        "EBF site 151 (partition 1)": 1,
        "EBF site 152 (partition 1)": 1,
        "EBF site 153 (partition 1)": 1,
        "EBF site 155 (partition 1)": 1,
        "EBF site 156 (partition 1)": 1,
        "EBF site 157 (partition 1)": 1,
        "EBF site 158 (partition 1)": 1,
        "EBF site 159 (partition 1)": 0.1836090732590385,
        "EBF site 16 (partition 1)": 1,
        "EBF site 160 (partition 1)": 1,
        "EBF site 161 (partition 1)": 1,
        "EBF site 162 (partition 1)": 1,
        "EBF site 163 (partition 1)": 0.09429000068913697,
        "EBF site 164 (partition 1)": 1,
        "EBF site 165 (partition 1)": 1,
        "EBF site 166 (partition 1)": 1,
        "EBF site 167 (partition 1)": 0.7476710652460914,
        "EBF site 168 (partition 1)": 1,
        "EBF site 169 (partition 1)": 1,
        "EBF site 17 (partition 1)": 0.7429792404452814,
        "EBF site 170 (partition 1)": 1,
        "EBF site 171 (partition 1)": 1,
        "EBF site 172 (partition 1)": 1,
        "EBF site 173 (partition 1)": 1,
        "EBF site 174 (partition 1)": 1,
        "EBF site 175 (partition 1)": 1,
        "EBF site 176 (partition 1)": 1,
        "EBF site 177 (partition 1)": 1,
        "EBF site 178 (partition 1)": 1,
        "EBF site 179 (partition 1)": 1,
        "EBF site 18 (partition 1)": 1,
        "EBF site 180 (partition 1)": 1,
        "EBF site 181 (partition 1)": 1,
        "EBF site 182 (partition 1)": 1,
        "EBF site 183 (partition 1)": 1,
        "EBF site 184 (partition 1)": 1,
        "EBF site 185 (partition 1)": 1,
        "EBF site 186 (partition 1)": 0.1605299852610635,
        "EBF site 187 (partition 1)": 1,
        "EBF site 188 (partition 1)": 1,
        "EBF site 189 (partition 1)": 1,
        "EBF site 19 (partition 1)": 1,
        "EBF site 190 (partition 1)": 1,
        "EBF site 191 (partition 1)": 1,
        "EBF site 192 (partition 1)": 1,
        "EBF site 193 (partition 1)": 1,
        "EBF site 194 (partition 1)": 1,
        "EBF site 195 (partition 1)": 1,
        "EBF site 196 (partition 1)": 1,
        "EBF site 197 (partition 1)": 1,
        "EBF site 198 (partition 1)": 1,
        "EBF site 199 (partition 1)": 0.6788721439839647,
        "EBF site 2 (partition 1)": 1,
        "EBF site 20 (partition 1)": 1,
        "EBF site 200 (partition 1)": 1,
        "EBF site 201 (partition 1)": 1,
        "EBF site 202 (partition 1)": 1,
        "EBF site 203 (partition 1)": 1,
        "EBF site 204 (partition 1)": 1,
        "EBF site 205 (partition 1)": 1,
        "EBF site 206 (partition 1)": 1,
        "EBF site 207 (partition 1)": 1,
        "EBF site 208 (partition 1)": 1,
        "EBF site 209 (partition 1)": 0.04347403392600697,
        "EBF site 21 (partition 1)": 1,
        "EBF site 210 (partition 1)": 0.2661112697394848,
        "EBF site 211 (partition 1)": 1,
        "EBF site 212 (partition 1)": 1,
        "EBF site 213 (partition 1)": 1,
        "EBF site 214 (partition 1)": 1,
        "EBF site 215 (partition 1)": 1,
        "EBF site 216 (partition 1)": 1,
        "EBF site 217 (partition 1)": 1,
        "EBF site 218 (partition 1)": 1,
        "EBF site 219 (partition 1)": 1,
        "EBF site 22 (partition 1)": 1,
        "EBF site 220 (partition 1)": 1,
        "EBF site 221 (partition 1)": 1,
        "EBF site 222 (partition 1)": 1,
        "EBF site 223 (partition 1)": 0.8666281332831618,
        "EBF site 225 (partition 1)": 1,
        "EBF site 226 (partition 1)": 1,
        "EBF site 227 (partition 1)": 1,
        "EBF site 228 (partition 1)": 0.3273503800323162,
        "EBF site 229 (partition 1)": 0.09722928044752553,
        "EBF site 23 (partition 1)": 0.05074445065008161,
        "EBF site 230 (partition 1)": 1,
        "EBF site 231 (partition 1)": 1,
        "EBF site 232 (partition 1)": 1,
        "EBF site 233 (partition 1)": 1,
        "EBF site 234 (partition 1)": 1,
        "EBF site 235 (partition 1)": 1,
        "EBF site 236 (partition 1)": 1,
        "EBF site 237 (partition 1)": 1,
        "EBF site 239 (partition 1)": 1,
        "EBF site 24 (partition 1)": 0.101492116846377,
        "EBF site 240 (partition 1)": 1,
        "EBF site 241 (partition 1)": 1,
        "EBF site 242 (partition 1)": 1,
        "EBF site 243 (partition 1)": 1,
        "EBF site 244 (partition 1)": 1,
        "EBF site 245 (partition 1)": 1,
        "EBF site 246 (partition 1)": 1,
        "EBF site 247 (partition 1)": 1,
        "EBF site 248 (partition 1)": 1,
        "EBF site 249 (partition 1)": 1,
        "EBF site 25 (partition 1)": 1,
        "EBF site 250 (partition 1)": 1,
        "EBF site 251 (partition 1)": 1,
        "EBF site 252 (partition 1)": 1,
        "EBF site 253 (partition 1)": 1,
        "EBF site 254 (partition 1)": 1,
        "EBF site 255 (partition 1)": 1,
        "EBF site 256 (partition 1)": 1,
        "EBF site 257 (partition 1)": 1,
        "EBF site 258 (partition 1)": 1,
        "EBF site 259 (partition 1)": 1,
        "EBF site 26 (partition 1)": 0.1606600950373354,
        "EBF site 260 (partition 1)": 1,
        "EBF site 261 (partition 1)": 1,
        "EBF site 262 (partition 1)": 1,
        "EBF site 263 (partition 1)": 1,
        "EBF site 264 (partition 1)": 1,
        "EBF site 265 (partition 1)": 1,
        "EBF site 266 (partition 1)": 0.6554112930235733,
        "EBF site 267 (partition 1)": 1,
        "EBF site 268 (partition 1)": 1,
        "EBF site 269 (partition 1)": 1,
        "EBF site 27 (partition 1)": 1,
        "EBF site 270 (partition 1)": 0.0343971217388948,
        "EBF site 271 (partition 1)": 1,
        "EBF site 272 (partition 1)": 1,
        "EBF site 273 (partition 1)": 1,
        "EBF site 274 (partition 1)": 0.0779397611365495,
        "EBF site 275 (partition 1)": 1,
        "EBF site 276 (partition 1)": 0.5848731979463712,
        "EBF site 277 (partition 1)": 1,
        "EBF site 278 (partition 1)": 1,
        "EBF site 279 (partition 1)": 1,
        "EBF site 28 (partition 1)": 0.2187259487579866,
        "EBF site 280 (partition 1)": 1,
        "EBF site 281 (partition 1)": 1,
        "EBF site 282 (partition 1)": 1,
        "EBF site 283 (partition 1)": 1,
        "EBF site 284 (partition 1)": 1,
        "EBF site 285 (partition 1)": 0.6218531609033746,
        "EBF site 286 (partition 1)": 1,
        "EBF site 287 (partition 1)": 1,
        "EBF site 288 (partition 1)": 1,
        "EBF site 289 (partition 1)": 1,
        "EBF site 29 (partition 1)": 1,
        "EBF site 290 (partition 1)": 1,
        "EBF site 292 (partition 1)": 1,
        "EBF site 293 (partition 1)": 1,
        "EBF site 294 (partition 1)": 1,
        "EBF site 295 (partition 1)": 1,
        "EBF site 296 (partition 1)": 0.6621150359372758,
        "EBF site 297 (partition 1)": 1,
        "EBF site 298 (partition 1)": 1,
        "EBF site 299 (partition 1)": 1,
        "EBF site 3 (partition 1)": 1,
        "EBF site 30 (partition 1)": 1,
        "EBF site 300 (partition 1)": 1,
        "EBF site 301 (partition 1)": 1,
        "EBF site 302 (partition 1)": 1,
        "EBF site 303 (partition 1)": 1,
        "EBF site 304 (partition 1)": 0.5319735332729657,
        "EBF site 305 (partition 1)": 1,
        "EBF site 306 (partition 1)": 0.5122107502762986,
        "EBF site 307 (partition 1)": 0.1647389296730339,
        "EBF site 308 (partition 1)": 0.9909269267699286,
        "EBF site 309 (partition 1)": 1,
        "EBF site 31 (partition 1)": 1,
        "EBF site 310 (partition 1)": 1,
        "EBF site 311 (partition 1)": 1,
        "EBF site 312 (partition 1)": 1,
        "EBF site 313 (partition 1)": 0.7741510590791818,
        "EBF site 314 (partition 1)": 1,
        "EBF site 315 (partition 1)": 1,
        "EBF site 316 (partition 1)": 3868.765425428344,
        "EBF site 317 (partition 1)": 1,
        "EBF site 318 (partition 1)": 1,
        "EBF site 319 (partition 1)": 1,
        "EBF site 32 (partition 1)": 1,
        "EBF site 320 (partition 1)": 1,
        "EBF site 321 (partition 1)": 1,
        "EBF site 322 (partition 1)": 1,
        "EBF site 323 (partition 1)": 1,
        "EBF site 324 (partition 1)": 0.3382518397561275,
        "EBF site 325 (partition 1)": 1,
        "EBF site 326 (partition 1)": 0.7438693235360316,
        "EBF site 328 (partition 1)": 1,
        "EBF site 329 (partition 1)": 0.05549834214408671,
        "EBF site 33 (partition 1)": 1,
        "EBF site 330 (partition 1)": 0.400844062681917,
        "EBF site 331 (partition 1)": 1,
        "EBF site 332 (partition 1)": 1,
        "EBF site 333 (partition 1)": 1,
        "EBF site 334 (partition 1)": 1,
        "EBF site 336 (partition 1)": 1,
        "EBF site 337 (partition 1)": 1,
        "EBF site 339 (partition 1)": 1,
        "EBF site 34 (partition 1)": 1,
        "EBF site 340 (partition 1)": 1,
        "EBF site 341 (partition 1)": 1,
        "EBF site 342 (partition 1)": 1,
        "EBF site 343 (partition 1)": 1,
        "EBF site 344 (partition 1)": 1,
        "EBF site 345 (partition 1)": 1,
        "EBF site 346 (partition 1)": 1,
        "EBF site 347 (partition 1)": 1,
        "EBF site 348 (partition 1)": 1,
        "EBF site 349 (partition 1)": 1,
        "EBF site 35 (partition 1)": 1,
        "EBF site 350 (partition 1)": 0.03888859617468778,
        "EBF site 351 (partition 1)": 1,
        "EBF site 352 (partition 1)": 0.3461970961007637,
        "EBF site 353 (partition 1)": 0.04404022331834539,
        "EBF site 354 (partition 1)": 1,
        "EBF site 355 (partition 1)": 1,
        "EBF site 356 (partition 1)": 1,
        "EBF site 357 (partition 1)": 1,
        "EBF site 358 (partition 1)": 1,
        "EBF site 359 (partition 1)": 0.1601909159298321,
        "EBF site 36 (partition 1)": 1,
        "EBF site 360 (partition 1)": 1,
        "EBF site 362 (partition 1)": 1,
        "EBF site 363 (partition 1)": 1,
        "EBF site 364 (partition 1)": 6.747913031405556,
        "EBF site 365 (partition 1)": 1,
        "EBF site 366 (partition 1)": 1,
        "EBF site 367 (partition 1)": 1,
        "EBF site 368 (partition 1)": 1,
        "EBF site 369 (partition 1)": 1,
        "EBF site 37 (partition 1)": 1,
        "EBF site 370 (partition 1)": 0.03046049217477289,
        "EBF site 371 (partition 1)": 1,
        "EBF site 372 (partition 1)": 0.7649311555856203,
        "EBF site 373 (partition 1)": 1,
        "EBF site 374 (partition 1)": 0.1141804105279895,
        "EBF site 375 (partition 1)": 1,
        "EBF site 376 (partition 1)": 1,
        "EBF site 377 (partition 1)": 1,
        "EBF site 378 (partition 1)": 1,
        "EBF site 38 (partition 1)": 1,
        "EBF site 380 (partition 1)": 0.9909269267699286,
        "EBF site 381 (partition 1)": 0.08573377983755608,
        "EBF site 382 (partition 1)": 1,
        "EBF site 384 (partition 1)": 1,
        "EBF site 387 (partition 1)": 1,
        "EBF site 389 (partition 1)": 1,
        "EBF site 39 (partition 1)": 1,
        "EBF site 390 (partition 1)": 1,
        "EBF site 391 (partition 1)": 1,
        "EBF site 392 (partition 1)": 1,
        "EBF site 393 (partition 1)": 1,
        "EBF site 395 (partition 1)": 1,
        "EBF site 396 (partition 1)": 1,
        "EBF site 397 (partition 1)": 0.0206236490295802,
        "EBF site 398 (partition 1)": 1,
        "EBF site 399 (partition 1)": 1,
        "EBF site 4 (partition 1)": 1,
        "EBF site 40 (partition 1)": 1,
        "EBF site 400 (partition 1)": 0.0557977544801008,
        "EBF site 41 (partition 1)": 1,
        "EBF site 42 (partition 1)": 1,
        "EBF site 43 (partition 1)": 1,
        "EBF site 44 (partition 1)": 0.05385071036012001,
        "EBF site 45 (partition 1)": 1,
        "EBF site 46 (partition 1)": 0.04115738209098905,
        "EBF site 47 (partition 1)": 0.08011453661940468,
        "EBF site 48 (partition 1)": 1,
        "EBF site 49 (partition 1)": 1,
        "EBF site 5 (partition 1)": 1,
        "EBF site 50 (partition 1)": 1,
        "EBF site 51 (partition 1)": 1,
        "EBF site 52 (partition 1)": 1,
        "EBF site 53 (partition 1)": 1,
        "EBF site 54 (partition 1)": 1,
        "EBF site 55 (partition 1)": 1,
        "EBF site 56 (partition 1)": 1,
        "EBF site 57 (partition 1)": 1,
        "EBF site 58 (partition 1)": 1,
        "EBF site 59 (partition 1)": 1,
        "EBF site 6 (partition 1)": 1,
        "EBF site 60 (partition 1)": 1,
        "EBF site 61 (partition 1)": 1,
        "EBF site 62 (partition 1)": 1,
        "EBF site 63 (partition 1)": 1,
        "EBF site 64 (partition 1)": 0.9678441357924827,
        "EBF site 65 (partition 1)": 1,
        "EBF site 66 (partition 1)": 1,
        "EBF site 67 (partition 1)": 1,
        "EBF site 68 (partition 1)": 1,
        "EBF site 69 (partition 1)": 1,
        "EBF site 7 (partition 1)": 1,
        "EBF site 70 (partition 1)": 0.6719559583967264,
        "EBF site 71 (partition 1)": 1,
        "EBF site 72 (partition 1)": 1,
        "EBF site 73 (partition 1)": 1,
        "EBF site 74 (partition 1)": 1,
        "EBF site 75 (partition 1)": 1,
        "EBF site 76 (partition 1)": 1,
        "EBF site 77 (partition 1)": 1,
        "EBF site 78 (partition 1)": 1,
        "EBF site 79 (partition 1)": 1,
        "EBF site 8 (partition 1)": 1,
        "EBF site 80 (partition 1)": 1,
        "EBF site 81 (partition 1)": 1,
        "EBF site 82 (partition 1)": 1,
        "EBF site 83 (partition 1)": 1,
        "EBF site 84 (partition 1)": 1,
        "EBF site 85 (partition 1)": 1,
        "EBF site 86 (partition 1)": 1,
        "EBF site 87 (partition 1)": 1,
        "EBF site 88 (partition 1)": 1,
        "EBF site 89 (partition 1)": 1,
        "EBF site 9 (partition 1)": 1,
        "EBF site 90 (partition 1)": 1,
        "EBF site 91 (partition 1)": 0.05585166103093558,
        "EBF site 93 (partition 1)": 1,
        "EBF site 94 (partition 1)": 1,
        "EBF site 95 (partition 1)": 1,
        "EBF site 96 (partition 1)": 1,
        "EBF site 97 (partition 1)": 1,
        "EBF site 98 (partition 1)": 1,
        "EBF site 99 (partition 1)": 1,
        "Global MG94xREV": 0.05704944064038214,
        "Nucleotide GTR": 0.04259289464037848,
        "original name": "COLLETOTRICHUM_GLOEOSPORIOIDES_STRAIN_TYU_BTUB2"
      },
      "COLLETOTRICHUM_GLOEOSPORIOIDES_STRAIN_TYU_TUB1": {
        "EBF site 1 (partition 1)": 1,
        "EBF site 10 (partition 1)": 1,
        "EBF site 100 (partition 1)": 1,
        "EBF site 101 (partition 1)": 1,
        "EBF site 102 (partition 1)": 1,
        "EBF site 103 (partition 1)": 1,
        "EBF site 104 (partition 1)": 1,
        "EBF site 105 (partition 1)": 1,
        "EBF site 106 (partition 1)": 1,
        "EBF site 107 (partition 1)": 1,
        "EBF site 108 (partition 1)": 1,
        "EBF site 109 (partition 1)": 1,
        "EBF site 11 (partition 1)": 1,
        "EBF site 110 (partition 1)": 1,
        "EBF site 111 (partition 1)": 1,
        "EBF site 112 (partition 1)": 1,
        "EBF site 113 (partition 1)": 1,
        "EBF site 114 (partition 1)": 1,
        "EBF site 115 (partition 1)": 1,
        "EBF site 116 (partition 1)": 1,
        "EBF site 117 (partition 1)": 23262.00241623764,
        "EBF site 118 (partition 1)": 1,
        "EBF site 119 (partition 1)": 1,
        "EBF site 120 (partition 1)": 0.7486923132071606,
        "EBF site 121 (partition 1)": 1,
        "EBF site 122 (partition 1)": 1,
        "EBF site 123 (partition 1)": 1,
        "EBF site 124 (partition 1)": 1,
        "EBF site 125 (partition 1)": 1,
        "EBF site 126 (partition 1)": 1,
        "EBF site 127 (partition 1)": 0.08545940557058475,
        "EBF site 128 (partition 1)": 1,
        "EBF site 129 (partition 1)": 1,
        "EBF site 13 (partition 1)": 1,
        "EBF site 130 (partition 1)": 1,
        "EBF site 131 (partition 1)": 1,
        "EBF site 132 (partition 1)": 1,
        "EBF site 133 (partition 1)": 1,
        "EBF site 134 (partition 1)": 1,
        "EBF site 135 (partition 1)": 1,
        "EBF site 136 (partition 1)": 0.08085381632909178,
        "EBF site 137 (partition 1)": 1,
        "EBF site 139 (partition 1)": 1,
        "EBF site 14 (partition 1)": 0.07140801824382155,
        "EBF site 140 (partition 1)": 1,
        "EBF site 141 (partition 1)": 1,
        "EBF site 142 (partition 1)": 1,
        "EBF site 143 (partition 1)": 1,
        "EBF site 144 (partition 1)": 1,
        "EBF site 146 (partition 1)": 1,
        "EBF site 147 (partition 1)": 1,
        "EBF site 148 (partition 1)": 1,
        "EBF site 149 (partition 1)": 1,
        "EBF site 15 (partition 1)": 1,
        "EBF site 150 (partition 1)": 1,
        "EBF site 151 (partition 1)": 1,
        "EBF site 152 (partition 1)": 1,
        "EBF site 153 (partition 1)": 1,
        "EBF site 155 (partition 1)": 1,
        "EBF site 156 (partition 1)": 1,
        "EBF site 157 (partition 1)": 1,
        "EBF site 158 (partition 1)": 1,
        "EBF site 159 (partition 1)": 0.04290327790417435,
        "EBF site 16 (partition 1)": 1,
        "EBF site 160 (partition 1)": 1,
        "EBF site 161 (partition 1)": 1,
        "EBF site 162 (partition 1)": 1,
        "EBF site 163 (partition 1)": 0.05063320069659391,
        "EBF site 164 (partition 1)": 1,
        "EBF site 165 (partition 1)": 1,
        "EBF site 166 (partition 1)": 1,
        "EBF site 167 (partition 1)": 0.07866575492956036,
        "EBF site 168 (partition 1)": 1,
        "EBF site 169 (partition 1)": 1,
        "EBF site 17 (partition 1)": 0.1025521786561228,
        "EBF site 170 (partition 1)": 1,
        "EBF site 171 (partition 1)": 1,
        "EBF site 172 (partition 1)": 1,
        "EBF site 173 (partition 1)": 1,
        "EBF site 174 (partition 1)": 1,
        "EBF site 175 (partition 1)": 1,
        "EBF site 176 (partition 1)": 1,
        "EBF site 177 (partition 1)": 1,
        "EBF site 178 (partition 1)": 1,
        "EBF site 179 (partition 1)": 1,
        "EBF site 18 (partition 1)": 1,
        "EBF site 180 (partition 1)": 1,
        "EBF site 181 (partition 1)": 1,
        "EBF site 182 (partition 1)": 1,
        "EBF site 183 (partition 1)": 1,
        "EBF site 184 (partition 1)": 1,
        "EBF site 185 (partition 1)": 1,
        "EBF site 186 (partition 1)": 0.04486151699030686,
        "EBF site 187 (partition 1)": 1,
        "EBF site 188 (partition 1)": 1,
        "EBF site 189 (partition 1)": 1,
        "EBF site 19 (partition 1)": 1,
        "EBF site 190 (partition 1)": 1,
        "EBF site 191 (partition 1)": 1,
        "EBF site 192 (partition 1)": 1,
        "EBF site 193 (partition 1)": 1,
        "EBF site 194 (partition 1)": 1,
        "EBF site 195 (partition 1)": 1,
        "EBF site 196 (partition 1)": 1,
        "EBF site 197 (partition 1)": 1,
        "EBF site 198 (partition 1)": 1,
        "EBF site 199 (partition 1)": 0.06380057987060175,
        "EBF site 2 (partition 1)": 1,
        "EBF site 20 (partition 1)": 1,
        "EBF site 200 (partition 1)": 1,
        "EBF site 201 (partition 1)": 1,
        "EBF site 202 (partition 1)": 1,
        "EBF site 203 (partition 1)": 1,
        "EBF site 204 (partition 1)": 1,
        "EBF site 205 (partition 1)": 1,
        "EBF site 206 (partition 1)": 1,
        "EBF site 207 (partition 1)": 1,
        "EBF site 208 (partition 1)": 1,
        "EBF site 209 (partition 1)": 0.6317133126002639,
        "EBF site 21 (partition 1)": 1,
        "EBF site 210 (partition 1)": 0.8617561902202054,
        "EBF site 211 (partition 1)": 1,
        "EBF site 212 (partition 1)": 1,
        "EBF site 213 (partition 1)": 1,
        "EBF site 214 (partition 1)": 1,
        "EBF site 215 (partition 1)": 1,
        "EBF site 216 (partition 1)": 1,
        "EBF site 217 (partition 1)": 1,
        "EBF site 218 (partition 1)": 1,
        "EBF site 219 (partition 1)": 1,
        "EBF site 22 (partition 1)": 1,
        "EBF site 220 (partition 1)": 1,
        "EBF site 221 (partition 1)": 1,
        "EBF site 222 (partition 1)": 1,
        "EBF site 223 (partition 1)": 0.2238419388887386,
        "EBF site 225 (partition 1)": 1,
        "EBF site 226 (partition 1)": 1,
        "EBF site 227 (partition 1)": 1,
        "EBF site 228 (partition 1)": 0.05558593479426117,
        "EBF site 229 (partition 1)": 0.05507921484334583,
        "EBF site 23 (partition 1)": 1.269927557683655,
        "EBF site 230 (partition 1)": 1,
        "EBF site 231 (partition 1)": 1,
        "EBF site 232 (partition 1)": 1,
        "EBF site 233 (partition 1)": 1,
        "EBF site 234 (partition 1)": 1,
        "EBF site 235 (partition 1)": 1,
        "EBF site 236 (partition 1)": 1,
        "EBF site 237 (partition 1)": 1,
        "EBF site 239 (partition 1)": 1,
        "EBF site 24 (partition 1)": 0.5429392163406748,
        "EBF site 240 (partition 1)": 1,
        "EBF site 241 (partition 1)": 1,
        "EBF site 242 (partition 1)": 1,
        "EBF site 243 (partition 1)": 1,
        "EBF site 244 (partition 1)": 1,
        "EBF site 245 (partition 1)": 1,
        "EBF site 246 (partition 1)": 1,
        "EBF site 247 (partition 1)": 1,
        "EBF site 248 (partition 1)": 1,
        "EBF site 249 (partition 1)": 1,
        "EBF site 25 (partition 1)": 1,
        "EBF site 250 (partition 1)": 1,
        "EBF site 251 (partition 1)": 1,
        "EBF site 252 (partition 1)": 1,
        "EBF site 253 (partition 1)": 1,
        "EBF site 254 (partition 1)": 1,
        "EBF site 255 (partition 1)": 1,
        "EBF site 256 (partition 1)": 1,
        "EBF site 257 (partition 1)": 1,
        "EBF site 258 (partition 1)": 1,
        "EBF site 259 (partition 1)": 1,
        "EBF site 26 (partition 1)": 0.3055419581057219,
        "EBF site 260 (partition 1)": 1,
        "EBF site 261 (partition 1)": 1,
        "EBF site 262 (partition 1)": 1,
        "EBF site 263 (partition 1)": 1,
        "EBF site 264 (partition 1)": 1,
        "EBF site 265 (partition 1)": 1,
        "EBF site 266 (partition 1)": 1.154962950696845,
        "EBF site 267 (partition 1)": 1,
        "EBF site 268 (partition 1)": 1,
        "EBF site 269 (partition 1)": 1,
        "EBF site 27 (partition 1)": 1,
        "EBF site 270 (partition 1)": 1.754911344343937,
        "EBF site 271 (partition 1)": 1,
        "EBF site 272 (partition 1)": 1,
        "EBF site 273 (partition 1)": 1,
        "EBF site 274 (partition 1)": 1,
        "EBF site 275 (partition 1)": 1,
        "EBF site 276 (partition 1)": 26843.09633298221,
        "EBF site 277 (partition 1)": 1,
        "EBF site 278 (partition 1)": 1,
        "EBF site 279 (partition 1)": 1,
        "EBF site 28 (partition 1)": 2.882745710951499,
        "EBF site 280 (partition 1)": 1,
        "EBF site 281 (partition 1)": 1,
        "EBF site 282 (partition 1)": 1,
        "EBF site 283 (partition 1)": 1,
        "EBF site 284 (partition 1)": 1,
        "EBF site 285 (partition 1)": 0.0726129792993906,
        "EBF site 286 (partition 1)": 1,
        "EBF site 287 (partition 1)": 1,
        "EBF site 288 (partition 1)": 1,
        "EBF site 289 (partition 1)": 1,
        "EBF site 29 (partition 1)": 1,
        "EBF site 290 (partition 1)": 1,
        "EBF site 292 (partition 1)": 1,
        "EBF site 293 (partition 1)": 1,
        "EBF site 294 (partition 1)": 1,
        "EBF site 295 (partition 1)": 1,
        "EBF site 296 (partition 1)": 2.520754352753346,
        "EBF site 297 (partition 1)": 1,
        "EBF site 298 (partition 1)": 1,
        "EBF site 299 (partition 1)": 1,
        "EBF site 3 (partition 1)": 1,
        "EBF site 30 (partition 1)": 1,
        "EBF site 300 (partition 1)": 1,
        "EBF site 301 (partition 1)": 1,
        "EBF site 302 (partition 1)": 1,
        "EBF site 303 (partition 1)": 1,
        "EBF site 304 (partition 1)": 0.02941723361613504,
        "EBF site 305 (partition 1)": 1,
        "EBF site 306 (partition 1)": 0.07103960528316419,
        "EBF site 307 (partition 1)": 0.07044135854401676,
        "EBF site 308 (partition 1)": 6850.102171115549,
        "EBF site 309 (partition 1)": 1,
        "EBF site 31 (partition 1)": 1,
        "EBF site 310 (partition 1)": 1,
        "EBF site 311 (partition 1)": 1,
        "EBF site 312 (partition 1)": 1,
        "EBF site 313 (partition 1)": 0.06486319381026323,
        "EBF site 314 (partition 1)": 1,
        "EBF site 315 (partition 1)": 1,
        "EBF site 316 (partition 1)": 123049.5699066904,
        "EBF site 317 (partition 1)": 1,
        "EBF site 318 (partition 1)": 1,
        "EBF site 319 (partition 1)": 1,
        "EBF site 32 (partition 1)": 1,
        "EBF site 320 (partition 1)": 1,
        "EBF site 321 (partition 1)": 1,
        "EBF site 322 (partition 1)": 1,
        "EBF site 323 (partition 1)": 1,
        "EBF site 324 (partition 1)": 0.0973001635268244,
        "EBF site 325 (partition 1)": 1,
        "EBF site 326 (partition 1)": 110.9690620960393,
        "EBF site 328 (partition 1)": 1,
        "EBF site 329 (partition 1)": 0.05057540949326698,
        "EBF site 33 (partition 1)": 1,
        "EBF site 330 (partition 1)": 0.3251628004304471,
        "EBF site 331 (partition 1)": 1,
        "EBF site 332 (partition 1)": 1,
        "EBF site 333 (partition 1)": 1,
        "EBF site 334 (partition 1)": 1,
        "EBF site 336 (partition 1)": 1,
        "EBF site 337 (partition 1)": 1,
        "EBF site 339 (partition 1)": 1,
        "EBF site 34 (partition 1)": 1,
        "EBF site 340 (partition 1)": 1,
        "EBF site 341 (partition 1)": 1,
        "EBF site 342 (partition 1)": 1,
        "EBF site 343 (partition 1)": 1,
        "EBF site 344 (partition 1)": 1,
        "EBF site 345 (partition 1)": 1,
        "EBF site 346 (partition 1)": 1,
        "EBF site 347 (partition 1)": 1,
        "EBF site 348 (partition 1)": 1,
        "EBF site 349 (partition 1)": 1,
        "EBF site 35 (partition 1)": 1,
        "EBF site 350 (partition 1)": 0.09824040117647664,
        "EBF site 351 (partition 1)": 1,
        "EBF site 352 (partition 1)": 0.1007612859614837,
        "EBF site 353 (partition 1)": 10.36536913302504,
        "EBF site 354 (partition 1)": 1,
        "EBF site 355 (partition 1)": 1,
        "EBF site 356 (partition 1)": 1,
        "EBF site 357 (partition 1)": 1,
        "EBF site 358 (partition 1)": 1,
        "EBF site 359 (partition 1)": 0.5236083341875273,
        "EBF site 36 (partition 1)": 1,
        "EBF site 360 (partition 1)": 1,
        "EBF site 362 (partition 1)": 1,
        "EBF site 363 (partition 1)": 1,
        "EBF site 364 (partition 1)": 0.08072348312398402,
        "EBF site 365 (partition 1)": 1,
        "EBF site 366 (partition 1)": 1,
        "EBF site 367 (partition 1)": 1,
        "EBF site 368 (partition 1)": 1,
        "EBF site 369 (partition 1)": 1,
        "EBF site 37 (partition 1)": 1,
        "EBF site 370 (partition 1)": 2106.015457374274,
        "EBF site 371 (partition 1)": 1,
        "EBF site 372 (partition 1)": 0.8800521201532333,
        "EBF site 373 (partition 1)": 1,
        "EBF site 374 (partition 1)": 0.1054936978523274,
        "EBF site 375 (partition 1)": 1,
        "EBF site 376 (partition 1)": 1,
        "EBF site 377 (partition 1)": 1,
        "EBF site 378 (partition 1)": 1,
        "EBF site 38 (partition 1)": 1,
        "EBF site 380 (partition 1)": 6850.102171115549,
        "EBF site 381 (partition 1)": 0.04632060924976613,
        "EBF site 382 (partition 1)": 1,
        "EBF site 384 (partition 1)": 1,
        "EBF site 387 (partition 1)": 1,
        "EBF site 389 (partition 1)": 1,
        "EBF site 39 (partition 1)": 1,
        "EBF site 390 (partition 1)": 1,
        "EBF site 391 (partition 1)": 1,
        "EBF site 392 (partition 1)": 1,
        "EBF site 393 (partition 1)": 1,
        "EBF site 395 (partition 1)": 1,
        "EBF site 396 (partition 1)": 1,
        "EBF site 397 (partition 1)": 0.01827236439244821,
        "EBF site 398 (partition 1)": 1,
        "EBF site 399 (partition 1)": 1,
        "EBF site 4 (partition 1)": 1,
        "EBF site 40 (partition 1)": 1,
        "EBF site 400 (partition 1)": 3.549175213458083,
        "EBF site 41 (partition 1)": 1,
        "EBF site 42 (partition 1)": 1,
        "EBF site 43 (partition 1)": 1,
        "EBF site 44 (partition 1)": 0.03590509273465125,
        "EBF site 45 (partition 1)": 1,
        "EBF site 46 (partition 1)": 0.5395989275363355,
        "EBF site 47 (partition 1)": 0.7453636483128782,
        "EBF site 48 (partition 1)": 1,
        "EBF site 49 (partition 1)": 1,
        "EBF site 5 (partition 1)": 1,
        "EBF site 50 (partition 1)": 1,
        "EBF site 51 (partition 1)": 1,
        "EBF site 52 (partition 1)": 1,
        "EBF site 53 (partition 1)": 1,
        "EBF site 54 (partition 1)": 1,
        "EBF site 55 (partition 1)": 1,
        "EBF site 56 (partition 1)": 1,
        "EBF site 57 (partition 1)": 1,
        "EBF site 58 (partition 1)": 1,
        "EBF site 59 (partition 1)": 1,
        "EBF site 6 (partition 1)": 1,
        "EBF site 60 (partition 1)": 1,
        "EBF site 61 (partition 1)": 1,
        "EBF site 62 (partition 1)": 1,
        "EBF site 63 (partition 1)": 1,
        "EBF site 64 (partition 1)": 0.6413138171358777,
        "EBF site 65 (partition 1)": 1,
        "EBF site 66 (partition 1)": 1,
        "EBF site 67 (partition 1)": 1,
        "EBF site 68 (partition 1)": 1,
        "EBF site 69 (partition 1)": 1,
        "EBF site 7 (partition 1)": 1,
        "EBF site 70 (partition 1)": 0.07445716391352263,
        "EBF site 71 (partition 1)": 1,
        "EBF site 72 (partition 1)": 1,
        "EBF site 73 (partition 1)": 1,
        "EBF site 74 (partition 1)": 1,
        "EBF site 75 (partition 1)": 1,
        "EBF site 76 (partition 1)": 1,
        "EBF site 77 (partition 1)": 1,
        "EBF site 78 (partition 1)": 1,
        "EBF site 79 (partition 1)": 1,
        "EBF site 8 (partition 1)": 1,
        "EBF site 80 (partition 1)": 1,
        "EBF site 81 (partition 1)": 1,
        "EBF site 82 (partition 1)": 1,
        "EBF site 83 (partition 1)": 1,
        "EBF site 84 (partition 1)": 1,
        "EBF site 85 (partition 1)": 1,
        "EBF site 86 (partition 1)": 1,
        "EBF site 87 (partition 1)": 1,
        "EBF site 88 (partition 1)": 1,
        "EBF site 89 (partition 1)": 1,
        "EBF site 9 (partition 1)": 1,
        "EBF site 90 (partition 1)": 1,
        "EBF site 91 (partition 1)": 0.03368978341772715,
        "EBF site 93 (partition 1)": 1,
        "EBF site 94 (partition 1)": 1,
        "EBF site 95 (partition 1)": 1,
        "EBF site 96 (partition 1)": 1,
        "EBF site 97 (partition 1)": 1,
        "EBF site 98 (partition 1)": 1,
        "EBF site 99 (partition 1)": 1,
        "Global MG94xREV": 0.7996199343067089,
        "Nucleotide GTR": 0.2564050464786355,
        "original name": "COLLETOTRICHUM_GLOEOSPORIOIDES_STRAIN_TYU_TUB1"
      },
      "DIAPORTHE_SP_STRAIN_PAR5": {
        "EBF site 1 (partition 1)": 1,
        "EBF site 10 (partition 1)": 1,
        "EBF site 100 (partition 1)": 1,
        "EBF site 101 (partition 1)": 1,
        "EBF site 102 (partition 1)": 1,
        "EBF site 103 (partition 1)": 1,
        "EBF site 104 (partition 1)": 1,
        "EBF site 105 (partition 1)": 1,
        "EBF site 106 (partition 1)": 1,
        "EBF site 107 (partition 1)": 1,
        "EBF site 108 (partition 1)": 1,
        "EBF site 109 (partition 1)": 1,
        "EBF site 11 (partition 1)": 1,
        "EBF site 110 (partition 1)": 1,
        "EBF site 111 (partition 1)": 1,
        "EBF site 112 (partition 1)": 1,
        "EBF site 113 (partition 1)": 1,
        "EBF site 114 (partition 1)": 1,
        "EBF site 115 (partition 1)": 1,
        "EBF site 116 (partition 1)": 1,
        "EBF site 117 (partition 1)": 0.6827133017057885,
        "EBF site 118 (partition 1)": 1,
        "EBF site 119 (partition 1)": 1,
        "EBF site 120 (partition 1)": 0.2951490074518091,
        "EBF site 121 (partition 1)": 1,
        "EBF site 122 (partition 1)": 1,
        "EBF site 123 (partition 1)": 1,
        "EBF site 124 (partition 1)": 1,
        "EBF site 125 (partition 1)": 1,
        "EBF site 126 (partition 1)": 1,
        "EBF site 127 (partition 1)": 0.7460581969463652,
        "EBF site 128 (partition 1)": 1,
        "EBF site 129 (partition 1)": 1,
        "EBF site 13 (partition 1)": 1,
        "EBF site 130 (partition 1)": 1,
        "EBF site 131 (partition 1)": 1,
        "EBF site 132 (partition 1)": 1,
        "EBF site 133 (partition 1)": 1,
        "EBF site 134 (partition 1)": 1,
        "EBF site 135 (partition 1)": 1,
        "EBF site 136 (partition 1)": 0.4346494528923099,
        "EBF site 137 (partition 1)": 1,
        "EBF site 139 (partition 1)": 1,
        "EBF site 14 (partition 1)": 0.6970081961810538,
        "EBF site 140 (partition 1)": 1,
        "EBF site 141 (partition 1)": 1,
        "EBF site 142 (partition 1)": 1,
        "EBF site 143 (partition 1)": 1,
        "EBF site 144 (partition 1)": 1,
        "EBF site 146 (partition 1)": 1,
        "EBF site 147 (partition 1)": 1,
        "EBF site 148 (partition 1)": 1,
        "EBF site 149 (partition 1)": 1,
        "EBF site 15 (partition 1)": 1,
        "EBF site 150 (partition 1)": 1,
        "EBF site 151 (partition 1)": 1,
        "EBF site 152 (partition 1)": 1,
        "EBF site 153 (partition 1)": 1,
        "EBF site 155 (partition 1)": 1,
        "EBF site 156 (partition 1)": 1,
        "EBF site 157 (partition 1)": 1,
        "EBF site 158 (partition 1)": 1,
        "EBF site 159 (partition 1)": 0.02919849192669134,
        "EBF site 16 (partition 1)": 1,
        "EBF site 160 (partition 1)": 1,
        "EBF site 161 (partition 1)": 1,
        "EBF site 162 (partition 1)": 1,
        "EBF site 163 (partition 1)": 0.03072928451542132,
        "EBF site 164 (partition 1)": 1,
        "EBF site 165 (partition 1)": 1,
        "EBF site 166 (partition 1)": 1,
        "EBF site 167 (partition 1)": 0.7364028731962964,
        "EBF site 168 (partition 1)": 1,
        "EBF site 169 (partition 1)": 1,
        "EBF site 17 (partition 1)": 0.7316848224937673,
        "EBF site 170 (partition 1)": 1,
        "EBF site 171 (partition 1)": 1,
        "EBF site 172 (partition 1)": 1,
        "EBF site 173 (partition 1)": 1,
        "EBF site 174 (partition 1)": 1,
        "EBF site 175 (partition 1)": 1,
        "EBF site 176 (partition 1)": 1,
        "EBF site 177 (partition 1)": 1,
        "EBF site 178 (partition 1)": 1,
        "EBF site 179 (partition 1)": 1,
        "EBF site 18 (partition 1)": 1,
        "EBF site 180 (partition 1)": 1,
        "EBF site 181 (partition 1)": 1,
        "EBF site 182 (partition 1)": 1,
        "EBF site 183 (partition 1)": 1,
        "EBF site 184 (partition 1)": 1,
        "EBF site 185 (partition 1)": 1,
        "EBF site 186 (partition 1)": 0.1503034080283994,
        "EBF site 187 (partition 1)": 1,
        "EBF site 188 (partition 1)": 1,
        "EBF site 189 (partition 1)": 1,
        "EBF site 19 (partition 1)": 1,
        "EBF site 190 (partition 1)": 1,
        "EBF site 191 (partition 1)": 1,
        "EBF site 192 (partition 1)": 1,
        "EBF site 193 (partition 1)": 1,
        "EBF site 194 (partition 1)": 1,
        "EBF site 195 (partition 1)": 1,
        "EBF site 196 (partition 1)": 1,
        "EBF site 197 (partition 1)": 1,
        "EBF site 198 (partition 1)": 1,
        "EBF site 199 (partition 1)": 0.6655854315691065,
        "EBF site 2 (partition 1)": 1,
        "EBF site 20 (partition 1)": 1,
        "EBF site 200 (partition 1)": 1,
        "EBF site 201 (partition 1)": 1,
        "EBF site 202 (partition 1)": 1,
        "EBF site 203 (partition 1)": 1,
        "EBF site 204 (partition 1)": 1,
        "EBF site 205 (partition 1)": 1,
        "EBF site 206 (partition 1)": 1,
        "EBF site 207 (partition 1)": 1,
        "EBF site 208 (partition 1)": 1,
        "EBF site 209 (partition 1)": 0.04148108647610391,
        "EBF site 21 (partition 1)": 1,
        "EBF site 210 (partition 1)": 0.2519470320557883,
        "EBF site 211 (partition 1)": 1,
        "EBF site 212 (partition 1)": 1,
        "EBF site 213 (partition 1)": 1,
        "EBF site 214 (partition 1)": 1,
        "EBF site 215 (partition 1)": 1,
        "EBF site 216 (partition 1)": 1,
        "EBF site 217 (partition 1)": 1,
        "EBF site 218 (partition 1)": 1,
        "EBF site 219 (partition 1)": 1,
        "EBF site 22 (partition 1)": 1,
        "EBF site 220 (partition 1)": 1,
        "EBF site 221 (partition 1)": 1,
        "EBF site 222 (partition 1)": 1,
        "EBF site 223 (partition 1)": 0.8601370204035326,
        "EBF site 225 (partition 1)": 1,
        "EBF site 226 (partition 1)": 1,
        "EBF site 227 (partition 1)": 1,
        "EBF site 228 (partition 1)": 0.3148142142006182,
        "EBF site 229 (partition 1)": 14397.80979605564,
        "EBF site 23 (partition 1)": 1.980874133164116,
        "EBF site 230 (partition 1)": 1,
        "EBF site 231 (partition 1)": 1,
        "EBF site 232 (partition 1)": 1,
        "EBF site 233 (partition 1)": 1,
        "EBF site 234 (partition 1)": 1,
        "EBF site 235 (partition 1)": 1,
        "EBF site 236 (partition 1)": 1,
        "EBF site 237 (partition 1)": 1,
        "EBF site 239 (partition 1)": 1,
        "EBF site 24 (partition 1)": 0.04747381534118131,
        "EBF site 240 (partition 1)": 1,
        "EBF site 241 (partition 1)": 1,
        "EBF site 242 (partition 1)": 1,
        "EBF site 243 (partition 1)": 1,
        "EBF site 244 (partition 1)": 1,
        "EBF site 245 (partition 1)": 1,
        "EBF site 246 (partition 1)": 1,
        "EBF site 247 (partition 1)": 1,
        "EBF site 248 (partition 1)": 1,
        "EBF site 249 (partition 1)": 1,
        "EBF site 25 (partition 1)": 1,
        "EBF site 250 (partition 1)": 1,
        "EBF site 251 (partition 1)": 1,
        "EBF site 252 (partition 1)": 1,
        "EBF site 253 (partition 1)": 1,
        "EBF site 254 (partition 1)": 1,
        "EBF site 255 (partition 1)": 1,
        "EBF site 256 (partition 1)": 1,
        "EBF site 257 (partition 1)": 1,
        "EBF site 258 (partition 1)": 1,
        "EBF site 259 (partition 1)": 1,
        "EBF site 26 (partition 1)": 0.1513499860756344,
        "EBF site 260 (partition 1)": 1,
        "EBF site 261 (partition 1)": 1,
        "EBF site 262 (partition 1)": 1,
        "EBF site 263 (partition 1)": 1,
        "EBF site 264 (partition 1)": 1,
        "EBF site 265 (partition 1)": 1,
        "EBF site 266 (partition 1)": 0.641348498151004,
        "EBF site 267 (partition 1)": 1,
        "EBF site 268 (partition 1)": 1,
        "EBF site 269 (partition 1)": 1,
        "EBF site 27 (partition 1)": 1,
        "EBF site 270 (partition 1)": 0.03459682301214088,
        "EBF site 271 (partition 1)": 1,
        "EBF site 272 (partition 1)": 1,
        "EBF site 273 (partition 1)": 1,
        "EBF site 274 (partition 1)": 0.07297009549649222,
        "EBF site 275 (partition 1)": 1,
        "EBF site 276 (partition 1)": 0.5487030354724405,
        "EBF site 277 (partition 1)": 1,
        "EBF site 278 (partition 1)": 1,
        "EBF site 279 (partition 1)": 1,
        "EBF site 28 (partition 1)": 0.1904450744223881,
        "EBF site 280 (partition 1)": 1,
        "EBF site 281 (partition 1)": 1,
        "EBF site 282 (partition 1)": 1,
        "EBF site 283 (partition 1)": 1,
        "EBF site 284 (partition 1)": 1,
        "EBF site 285 (partition 1)": 0.607072168961517,
        "EBF site 286 (partition 1)": 1,
        "EBF site 287 (partition 1)": 1,
        "EBF site 288 (partition 1)": 1,
        "EBF site 289 (partition 1)": 1,
        "EBF site 29 (partition 1)": 1,
        "EBF site 290 (partition 1)": 1,
        "EBF site 292 (partition 1)": 1,
        "EBF site 293 (partition 1)": 1,
        "EBF site 294 (partition 1)": 1,
        "EBF site 295 (partition 1)": 1,
        "EBF site 296 (partition 1)": 0.6482635565800062,
        "EBF site 297 (partition 1)": 1,
        "EBF site 298 (partition 1)": 1,
        "EBF site 299 (partition 1)": 1,
        "EBF site 3 (partition 1)": 1,
        "EBF site 30 (partition 1)": 1,
        "EBF site 300 (partition 1)": 1,
        "EBF site 301 (partition 1)": 1,
        "EBF site 302 (partition 1)": 1,
        "EBF site 303 (partition 1)": 1,
        "EBF site 304 (partition 1)": 0.5152382058233761,
        "EBF site 305 (partition 1)": 1,
        "EBF site 306 (partition 1)": 0.495831700228685,
        "EBF site 307 (partition 1)": 0.1545293712390073,
        "EBF site 308 (partition 1)": 0.9904431502080948,
        "EBF site 309 (partition 1)": 1,
        "EBF site 31 (partition 1)": 1,
        "EBF site 310 (partition 1)": 1,
        "EBF site 311 (partition 1)": 1,
        "EBF site 312 (partition 1)": 1,
        "EBF site 313 (partition 1)": 0.6130836729235489,
        "EBF site 314 (partition 1)": 1,
        "EBF site 315 (partition 1)": 1,
        "EBF site 316 (partition 1)": 0.7552467729232828,
        "EBF site 317 (partition 1)": 1,
        "EBF site 318 (partition 1)": 1,
        "EBF site 319 (partition 1)": 1,
        "EBF site 32 (partition 1)": 1,
        "EBF site 320 (partition 1)": 1,
        "EBF site 321 (partition 1)": 1,
        "EBF site 322 (partition 1)": 1,
        "EBF site 323 (partition 1)": 1,
        "EBF site 324 (partition 1)": 0.3231166529323152,
        "EBF site 325 (partition 1)": 1,
        "EBF site 326 (partition 1)": 129.9548290718398,
        "EBF site 328 (partition 1)": 1,
        "EBF site 329 (partition 1)": 0.05977087276864182,
        "EBF site 33 (partition 1)": 1,
        "EBF site 330 (partition 1)": 0.4497627380979857,
        "EBF site 331 (partition 1)": 1,
        "EBF site 332 (partition 1)": 1,
        "EBF site 333 (partition 1)": 1,
        "EBF site 334 (partition 1)": 1,
        "EBF site 336 (partition 1)": 1,
        "EBF site 337 (partition 1)": 1,
        "EBF site 339 (partition 1)": 1,
        "EBF site 34 (partition 1)": 1,
        "EBF site 340 (partition 1)": 1,
        "EBF site 341 (partition 1)": 1,
        "EBF site 342 (partition 1)": 1,
        "EBF site 343 (partition 1)": 1,
        "EBF site 344 (partition 1)": 1,
        "EBF site 345 (partition 1)": 1,
        "EBF site 346 (partition 1)": 1,
        "EBF site 347 (partition 1)": 1,
        "EBF site 348 (partition 1)": 1,
        "EBF site 349 (partition 1)": 1,
        "EBF site 35 (partition 1)": 1,
        "EBF site 350 (partition 1)": 711.1860501939109,
        "EBF site 351 (partition 1)": 1,
        "EBF site 352 (partition 1)": 0.3298381738393067,
        "EBF site 353 (partition 1)": 0.02948889439036255,
        "EBF site 354 (partition 1)": 1,
        "EBF site 355 (partition 1)": 1,
        "EBF site 356 (partition 1)": 1,
        "EBF site 357 (partition 1)": 1,
        "EBF site 358 (partition 1)": 1,
        "EBF site 359 (partition 1)": 0.1433514315143582,
        "EBF site 36 (partition 1)": 1,
        "EBF site 360 (partition 1)": 1,
        "EBF site 362 (partition 1)": 1,
        "EBF site 363 (partition 1)": 1,
        "EBF site 364 (partition 1)": 0.09268693409232823,
        "EBF site 365 (partition 1)": 1,
        "EBF site 366 (partition 1)": 1,
        "EBF site 367 (partition 1)": 1,
        "EBF site 368 (partition 1)": 1,
        "EBF site 369 (partition 1)": 1,
        "EBF site 37 (partition 1)": 1,
        "EBF site 370 (partition 1)": 0.02970814899828957,
        "EBF site 371 (partition 1)": 1,
        "EBF site 372 (partition 1)": 0.7965590758225874,
        "EBF site 373 (partition 1)": 1,
        "EBF site 374 (partition 1)": 0.1070371240329509,
        "EBF site 375 (partition 1)": 1,
        "EBF site 376 (partition 1)": 1,
        "EBF site 377 (partition 1)": 1,
        "EBF site 378 (partition 1)": 1,
        "EBF site 38 (partition 1)": 1,
        "EBF site 380 (partition 1)": 0.9904431502080948,
        "EBF site 381 (partition 1)": 0.07666152247310405,
        "EBF site 382 (partition 1)": 1,
        "EBF site 384 (partition 1)": 1,
        "EBF site 387 (partition 1)": 1,
        "EBF site 389 (partition 1)": 1,
        "EBF site 39 (partition 1)": 1,
        "EBF site 390 (partition 1)": 1,
        "EBF site 391 (partition 1)": 1,
        "EBF site 392 (partition 1)": 1,
        "EBF site 393 (partition 1)": 1,
        "EBF site 395 (partition 1)": 1,
        "EBF site 396 (partition 1)": 1,
        "EBF site 397 (partition 1)": 0.02032343557198737,
        "EBF site 398 (partition 1)": 1,
        "EBF site 399 (partition 1)": 1,
        "EBF site 4 (partition 1)": 1,
        "EBF site 40 (partition 1)": 1,
        "EBF site 400 (partition 1)": 0.05701943545754602,
        "EBF site 41 (partition 1)": 1,
        "EBF site 42 (partition 1)": 1,
        "EBF site 43 (partition 1)": 1,
        "EBF site 44 (partition 1)": 0.05463961797678698,
        "EBF site 45 (partition 1)": 1,
        "EBF site 46 (partition 1)": 0.04021151331449179,
        "EBF site 47 (partition 1)": 0.07604159297552249,
        "EBF site 48 (partition 1)": 1,
        "EBF site 49 (partition 1)": 1,
        "EBF site 5 (partition 1)": 1,
        "EBF site 50 (partition 1)": 1,
        "EBF site 51 (partition 1)": 1,
        "EBF site 52 (partition 1)": 1,
        "EBF site 53 (partition 1)": 1,
        "EBF site 54 (partition 1)": 1,
        "EBF site 55 (partition 1)": 1,
        "EBF site 56 (partition 1)": 1,
        "EBF site 57 (partition 1)": 1,
        "EBF site 58 (partition 1)": 1,
        "EBF site 59 (partition 1)": 1,
        "EBF site 6 (partition 1)": 1,
        "EBF site 60 (partition 1)": 1,
        "EBF site 61 (partition 1)": 1,
        "EBF site 62 (partition 1)": 1,
        "EBF site 63 (partition 1)": 1,
        "EBF site 64 (partition 1)": 0.9661530459819602,
        "EBF site 65 (partition 1)": 1,
        "EBF site 66 (partition 1)": 1,
        "EBF site 67 (partition 1)": 1,
        "EBF site 68 (partition 1)": 1,
        "EBF site 69 (partition 1)": 1,
        "EBF site 7 (partition 1)": 1,
        "EBF site 70 (partition 1)": 0.6584609113423189,
        "EBF site 71 (partition 1)": 1,
        "EBF site 72 (partition 1)": 1,
        "EBF site 73 (partition 1)": 1,
        "EBF site 74 (partition 1)": 1,
        "EBF site 75 (partition 1)": 1,
        "EBF site 76 (partition 1)": 1,
        "EBF site 77 (partition 1)": 1,
        "EBF site 78 (partition 1)": 1,
        "EBF site 79 (partition 1)": 1,
        "EBF site 8 (partition 1)": 1,
        "EBF site 80 (partition 1)": 1,
        "EBF site 81 (partition 1)": 1,
        "EBF site 82 (partition 1)": 1,
        "EBF site 83 (partition 1)": 1,
        "EBF site 84 (partition 1)": 1,
        "EBF site 85 (partition 1)": 1,
        "EBF site 86 (partition 1)": 1,
        "EBF site 87 (partition 1)": 1,
        "EBF site 88 (partition 1)": 1,
        "EBF site 89 (partition 1)": 1,
        "EBF site 9 (partition 1)": 1,
        "EBF site 90 (partition 1)": 1,
        "EBF site 91 (partition 1)": 0.05443729068913911,
        "EBF site 93 (partition 1)": 1,
        "EBF site 94 (partition 1)": 1,
        "EBF site 95 (partition 1)": 1,
        "EBF site 96 (partition 1)": 1,
        "EBF site 97 (partition 1)": 1,
        "EBF site 98 (partition 1)": 1,
        "EBF site 99 (partition 1)": 1,
        "Global MG94xREV": 0.06010838627711498,
        "Nucleotide GTR": 0.04501351649455334,
        "original name": "DIAPORTHE_SP_STRAIN_PAR5"
      },
      "FUNGAL_SP_EF0021_GCA_000292665_1_": {
        "EBF site 1 (partition 1)": 1,
        "EBF site 10 (partition 1)": 1,
        "EBF site 100 (partition 1)": 1,
        "EBF site 101 (partition 1)": 1,
        "EBF site 102 (partition 1)": 1,
        "EBF site 103 (partition 1)": 1,
        "EBF site 104 (partition 1)": 1,
        "EBF site 105 (partition 1)": 1,
        "EBF site 106 (partition 1)": 1,
        "EBF site 107 (partition 1)": 1,
        "EBF site 108 (partition 1)": 1,
        "EBF site 109 (partition 1)": 1,
        "EBF site 11 (partition 1)": 1,
        "EBF site 110 (partition 1)": 1,
        "EBF site 111 (partition 1)": 1,
        "EBF site 112 (partition 1)": 1,
        "EBF site 113 (partition 1)": 1,
        "EBF site 114 (partition 1)": 1,
        "EBF site 115 (partition 1)": 1,
        "EBF site 116 (partition 1)": 1,
        "EBF site 117 (partition 1)": 0.428287498394887,
        "EBF site 118 (partition 1)": 1,
        "EBF site 119 (partition 1)": 1,
        "EBF site 120 (partition 1)": 0.1048372345756829,
        "EBF site 121 (partition 1)": 1,
        "EBF site 122 (partition 1)": 1,
        "EBF site 123 (partition 1)": 1,
        "EBF site 124 (partition 1)": 1,
        "EBF site 125 (partition 1)": 1,
        "EBF site 126 (partition 1)": 1,
        "EBF site 127 (partition 1)": 0.5329175314685268,
        "EBF site 128 (partition 1)": 1,
        "EBF site 129 (partition 1)": 1,
        "EBF site 13 (partition 1)": 1,
        "EBF site 130 (partition 1)": 1,
        "EBF site 131 (partition 1)": 1,
        "EBF site 132 (partition 1)": 1,
        "EBF site 133 (partition 1)": 1,
        "EBF site 134 (partition 1)": 1,
        "EBF site 135 (partition 1)": 1,
        "EBF site 136 (partition 1)": 0.2067761243508124,
        "EBF site 137 (partition 1)": 1,
        "EBF site 139 (partition 1)": 1,
        "EBF site 14 (partition 1)": 0.4638128064037233,
        "EBF site 140 (partition 1)": 1,
        "EBF site 141 (partition 1)": 1,
        "EBF site 142 (partition 1)": 1,
        "EBF site 143 (partition 1)": 1,
        "EBF site 144 (partition 1)": 1,
        "EBF site 146 (partition 1)": 1,
        "EBF site 147 (partition 1)": 1,
        "EBF site 148 (partition 1)": 1,
        "EBF site 149 (partition 1)": 1,
        "EBF site 15 (partition 1)": 1,
        "EBF site 150 (partition 1)": 1,
        "EBF site 151 (partition 1)": 1,
        "EBF site 152 (partition 1)": 1,
        "EBF site 153 (partition 1)": 1,
        "EBF site 155 (partition 1)": 1,
        "EBF site 156 (partition 1)": 1,
        "EBF site 157 (partition 1)": 1,
        "EBF site 158 (partition 1)": 1,
        "EBF site 159 (partition 1)": 0.1462441723334297,
        "EBF site 16 (partition 1)": 1,
        "EBF site 160 (partition 1)": 1,
        "EBF site 161 (partition 1)": 1,
        "EBF site 162 (partition 1)": 1,
        "EBF site 163 (partition 1)": 0.07546604299808966,
        "EBF site 164 (partition 1)": 1,
        "EBF site 165 (partition 1)": 1,
        "EBF site 166 (partition 1)": 1,
        "EBF site 167 (partition 1)": 0.5181634804782146,
        "EBF site 168 (partition 1)": 1,
        "EBF site 169 (partition 1)": 1,
        "EBF site 17 (partition 1)": 0.5163132598553676,
        "EBF site 170 (partition 1)": 1,
        "EBF site 171 (partition 1)": 1,
        "EBF site 172 (partition 1)": 1,
        "EBF site 173 (partition 1)": 1,
        "EBF site 174 (partition 1)": 1,
        "EBF site 175 (partition 1)": 1,
        "EBF site 176 (partition 1)": 1,
        "EBF site 177 (partition 1)": 1,
        "EBF site 178 (partition 1)": 1,
        "EBF site 179 (partition 1)": 1,
        "EBF site 18 (partition 1)": 1,
        "EBF site 180 (partition 1)": 1,
        "EBF site 181 (partition 1)": 1,
        "EBF site 182 (partition 1)": 1,
        "EBF site 183 (partition 1)": 1,
        "EBF site 184 (partition 1)": 1,
        "EBF site 185 (partition 1)": 1,
        "EBF site 186 (partition 1)": 0.1016636826353953,
        "EBF site 187 (partition 1)": 1,
        "EBF site 188 (partition 1)": 1,
        "EBF site 189 (partition 1)": 1,
        "EBF site 19 (partition 1)": 1,
        "EBF site 190 (partition 1)": 1,
        "EBF site 191 (partition 1)": 1,
        "EBF site 192 (partition 1)": 1,
        "EBF site 193 (partition 1)": 1,
        "EBF site 194 (partition 1)": 1,
        "EBF site 195 (partition 1)": 1,
        "EBF site 196 (partition 1)": 1,
        "EBF site 197 (partition 1)": 1,
        "EBF site 198 (partition 1)": 1,
        "EBF site 199 (partition 1)": 0.427034072534471,
        "EBF site 2 (partition 1)": 1,
        "EBF site 20 (partition 1)": 1,
        "EBF site 200 (partition 1)": 1,
        "EBF site 201 (partition 1)": 1,
        "EBF site 202 (partition 1)": 1,
        "EBF site 203 (partition 1)": 1,
        "EBF site 204 (partition 1)": 1,
        "EBF site 205 (partition 1)": 1,
        "EBF site 206 (partition 1)": 1,
        "EBF site 207 (partition 1)": 1,
        "EBF site 208 (partition 1)": 1,
        "EBF site 209 (partition 1)": 0.03905364430342635,
        "EBF site 21 (partition 1)": 1,
        "EBF site 210 (partition 1)": 0.1095438753943275,
        "EBF site 211 (partition 1)": 1,
        "EBF site 212 (partition 1)": 1,
        "EBF site 213 (partition 1)": 1,
        "EBF site 214 (partition 1)": 1,
        "EBF site 215 (partition 1)": 1,
        "EBF site 216 (partition 1)": 1,
        "EBF site 217 (partition 1)": 1,
        "EBF site 218 (partition 1)": 1,
        "EBF site 219 (partition 1)": 1,
        "EBF site 22 (partition 1)": 1,
        "EBF site 220 (partition 1)": 1,
        "EBF site 221 (partition 1)": 1,
        "EBF site 222 (partition 1)": 1,
        "EBF site 223 (partition 1)": 0.721566073308785,
        "EBF site 225 (partition 1)": 1,
        "EBF site 226 (partition 1)": 1,
        "EBF site 227 (partition 1)": 1,
        "EBF site 228 (partition 1)": 0.1214482134596333,
        "EBF site 229 (partition 1)": 0.05286447922756345,
        "EBF site 23 (partition 1)": 0.1150152584904302,
        "EBF site 230 (partition 1)": 1,
        "EBF site 231 (partition 1)": 1,
        "EBF site 232 (partition 1)": 1,
        "EBF site 233 (partition 1)": 1,
        "EBF site 234 (partition 1)": 1,
        "EBF site 235 (partition 1)": 1,
        "EBF site 236 (partition 1)": 1,
        "EBF site 237 (partition 1)": 1,
        "EBF site 239 (partition 1)": 1,
        "EBF site 24 (partition 1)": 0.9736566640851066,
        "EBF site 240 (partition 1)": 1,
        "EBF site 241 (partition 1)": 1,
        "EBF site 242 (partition 1)": 1,
        "EBF site 243 (partition 1)": 1,
        "EBF site 244 (partition 1)": 1,
        "EBF site 245 (partition 1)": 1,
        "EBF site 246 (partition 1)": 1,
        "EBF site 247 (partition 1)": 1,
        "EBF site 248 (partition 1)": 1,
        "EBF site 249 (partition 1)": 1,
        "EBF site 25 (partition 1)": 1,
        "EBF site 250 (partition 1)": 1,
        "EBF site 251 (partition 1)": 1,
        "EBF site 252 (partition 1)": 1,
        "EBF site 253 (partition 1)": 1,
        "EBF site 254 (partition 1)": 1,
        "EBF site 255 (partition 1)": 1,
        "EBF site 256 (partition 1)": 1,
        "EBF site 257 (partition 1)": 1,
        "EBF site 258 (partition 1)": 1,
        "EBF site 259 (partition 1)": 1,
        "EBF site 26 (partition 1)": 0.1135592477058781,
        "EBF site 260 (partition 1)": 1,
        "EBF site 261 (partition 1)": 1,
        "EBF site 262 (partition 1)": 1,
        "EBF site 263 (partition 1)": 1,
        "EBF site 264 (partition 1)": 1,
        "EBF site 265 (partition 1)": 1,
        "EBF site 266 (partition 1)": 0.3940935216667648,
        "EBF site 267 (partition 1)": 1,
        "EBF site 268 (partition 1)": 1,
        "EBF site 269 (partition 1)": 1,
        "EBF site 27 (partition 1)": 1,
        "EBF site 270 (partition 1)": 0.05033699631251019,
        "EBF site 271 (partition 1)": 1,
        "EBF site 272 (partition 1)": 1,
        "EBF site 273 (partition 1)": 1,
        "EBF site 274 (partition 1)": 0.06436182396063969,
        "EBF site 275 (partition 1)": 1,
        "EBF site 276 (partition 1)": 0.2924831878742317,
        "EBF site 277 (partition 1)": 1,
        "EBF site 278 (partition 1)": 1,
        "EBF site 279 (partition 1)": 1,
        "EBF site 28 (partition 1)": 0.08437267917755746,
        "EBF site 280 (partition 1)": 1,
        "EBF site 281 (partition 1)": 1,
        "EBF site 282 (partition 1)": 1,
        "EBF site 283 (partition 1)": 1,
        "EBF site 284 (partition 1)": 1,
        "EBF site 285 (partition 1)": 7.582333759257821,
        "EBF site 286 (partition 1)": 1,
        "EBF site 287 (partition 1)": 1,
        "EBF site 288 (partition 1)": 1,
        "EBF site 289 (partition 1)": 1,
        "EBF site 29 (partition 1)": 1,
        "EBF site 290 (partition 1)": 1,
        "EBF site 292 (partition 1)": 1,
        "EBF site 293 (partition 1)": 1,
        "EBF site 294 (partition 1)": 1,
        "EBF site 295 (partition 1)": 1,
        "EBF site 296 (partition 1)": 0.4029982301493454,
        "EBF site 297 (partition 1)": 1,
        "EBF site 298 (partition 1)": 1,
        "EBF site 299 (partition 1)": 1,
        "EBF site 3 (partition 1)": 1,
        "EBF site 30 (partition 1)": 1,
        "EBF site 300 (partition 1)": 1,
        "EBF site 301 (partition 1)": 1,
        "EBF site 302 (partition 1)": 1,
        "EBF site 303 (partition 1)": 1,
        "EBF site 304 (partition 1)": 0.2549024513443581,
        "EBF site 305 (partition 1)": 1,
        "EBF site 306 (partition 1)": 0.253825253666511,
        "EBF site 307 (partition 1)": 0.06765810038489331,
        "EBF site 308 (partition 1)": 0.9789035627975666,
        "EBF site 309 (partition 1)": 1,
        "EBF site 31 (partition 1)": 1,
        "EBF site 310 (partition 1)": 1,
        "EBF site 311 (partition 1)": 1,
        "EBF site 312 (partition 1)": 1,
        "EBF site 313 (partition 1)": 0.3589955668872494,
        "EBF site 314 (partition 1)": 1,
        "EBF site 315 (partition 1)": 1,
        "EBF site 316 (partition 1)": 0.562452970068625,
        "EBF site 317 (partition 1)": 1,
        "EBF site 318 (partition 1)": 1,
        "EBF site 319 (partition 1)": 1,
        "EBF site 32 (partition 1)": 1,
        "EBF site 320 (partition 1)": 1,
        "EBF site 321 (partition 1)": 1,
        "EBF site 322 (partition 1)": 1,
        "EBF site 323 (partition 1)": 1,
        "EBF site 324 (partition 1)": 0.2361220806976994,
        "EBF site 325 (partition 1)": 1,
        "EBF site 326 (partition 1)": 0.5439307709256399,
        "EBF site 328 (partition 1)": 1,
        "EBF site 329 (partition 1)": 0.08924227215062312,
        "EBF site 33 (partition 1)": 1,
        "EBF site 330 (partition 1)": 0.2382263567046059,
        "EBF site 331 (partition 1)": 1,
        "EBF site 332 (partition 1)": 1,
        "EBF site 333 (partition 1)": 1,
        "EBF site 334 (partition 1)": 1,
        "EBF site 336 (partition 1)": 1,
        "EBF site 337 (partition 1)": 1,
        "EBF site 339 (partition 1)": 1,
        "EBF site 34 (partition 1)": 1,
        "EBF site 340 (partition 1)": 1,
        "EBF site 341 (partition 1)": 1,
        "EBF site 342 (partition 1)": 1,
        "EBF site 343 (partition 1)": 1,
        "EBF site 344 (partition 1)": 1,
        "EBF site 345 (partition 1)": 1,
        "EBF site 346 (partition 1)": 1,
        "EBF site 347 (partition 1)": 1,
        "EBF site 348 (partition 1)": 1,
        "EBF site 349 (partition 1)": 1,
        "EBF site 35 (partition 1)": 1,
        "EBF site 350 (partition 1)": 0.02863467664540332,
        "EBF site 351 (partition 1)": 1,
        "EBF site 352 (partition 1)": 0.1350814887021957,
        "EBF site 353 (partition 1)": 0.02222221219402943,
        "EBF site 354 (partition 1)": 1,
        "EBF site 355 (partition 1)": 1,
        "EBF site 356 (partition 1)": 1,
        "EBF site 357 (partition 1)": 1,
        "EBF site 358 (partition 1)": 1,
        "EBF site 359 (partition 1)": 0.1256205255628824,
        "EBF site 36 (partition 1)": 1,
        "EBF site 360 (partition 1)": 1,
        "EBF site 362 (partition 1)": 1,
        "EBF site 363 (partition 1)": 1,
        "EBF site 364 (partition 1)": 0.05673447811680127,
        "EBF site 365 (partition 1)": 1,
        "EBF site 366 (partition 1)": 1,
        "EBF site 367 (partition 1)": 1,
        "EBF site 368 (partition 1)": 1,
        "EBF site 369 (partition 1)": 1,
        "EBF site 37 (partition 1)": 1,
        "EBF site 370 (partition 1)": 0.02274547474531829,
        "EBF site 371 (partition 1)": 1,
        "EBF site 372 (partition 1)": 0.5233996046955414,
        "EBF site 373 (partition 1)": 1,
        "EBF site 374 (partition 1)": 0.2292052881462049,
        "EBF site 375 (partition 1)": 1,
        "EBF site 376 (partition 1)": 1,
        "EBF site 377 (partition 1)": 1,
        "EBF site 378 (partition 1)": 1,
        "EBF site 38 (partition 1)": 1,
        "EBF site 380 (partition 1)": 0.9789035627975666,
        "EBF site 381 (partition 1)": 0.06305346657846841,
        "EBF site 382 (partition 1)": 1,
        "EBF site 384 (partition 1)": 1,
        "EBF site 387 (partition 1)": 1,
        "EBF site 389 (partition 1)": 1,
        "EBF site 39 (partition 1)": 1,
        "EBF site 390 (partition 1)": 1,
        "EBF site 391 (partition 1)": 1,
        "EBF site 392 (partition 1)": 1,
        "EBF site 393 (partition 1)": 1,
        "EBF site 395 (partition 1)": 1,
        "EBF site 396 (partition 1)": 1,
        "EBF site 397 (partition 1)": 0.01837592684720194,
        "EBF site 398 (partition 1)": 1,
        "EBF site 399 (partition 1)": 1,
        "EBF site 4 (partition 1)": 1,
        "EBF site 40 (partition 1)": 1,
        "EBF site 400 (partition 1)": 0.05652862584571339,
        "EBF site 41 (partition 1)": 1,
        "EBF site 42 (partition 1)": 1,
        "EBF site 43 (partition 1)": 1,
        "EBF site 44 (partition 1)": 0.03734212312686549,
        "EBF site 45 (partition 1)": 1,
        "EBF site 46 (partition 1)": 0.1627576015002905,
        "EBF site 47 (partition 1)": 0.06623824396034093,
        "EBF site 48 (partition 1)": 1,
        "EBF site 49 (partition 1)": 1,
        "EBF site 5 (partition 1)": 1,
        "EBF site 50 (partition 1)": 1,
        "EBF site 51 (partition 1)": 1,
        "EBF site 52 (partition 1)": 1,
        "EBF site 53 (partition 1)": 1,
        "EBF site 54 (partition 1)": 1,
        "EBF site 55 (partition 1)": 1,
        "EBF site 56 (partition 1)": 1,
        "EBF site 57 (partition 1)": 1,
        "EBF site 58 (partition 1)": 1,
        "EBF site 59 (partition 1)": 1,
        "EBF site 6 (partition 1)": 1,
        "EBF site 60 (partition 1)": 1,
        "EBF site 61 (partition 1)": 1,
        "EBF site 62 (partition 1)": 1,
        "EBF site 63 (partition 1)": 1,
        "EBF site 64 (partition 1)": 0.9265248462090331,
        "EBF site 65 (partition 1)": 1,
        "EBF site 66 (partition 1)": 1,
        "EBF site 67 (partition 1)": 1,
        "EBF site 68 (partition 1)": 1,
        "EBF site 69 (partition 1)": 1,
        "EBF site 7 (partition 1)": 1,
        "EBF site 70 (partition 1)": 0.417650091933912,
        "EBF site 71 (partition 1)": 1,
        "EBF site 72 (partition 1)": 1,
        "EBF site 73 (partition 1)": 1,
        "EBF site 74 (partition 1)": 1,
        "EBF site 75 (partition 1)": 1,
        "EBF site 76 (partition 1)": 1,
        "EBF site 77 (partition 1)": 1,
        "EBF site 78 (partition 1)": 1,
        "EBF site 79 (partition 1)": 1,
        "EBF site 8 (partition 1)": 1,
        "EBF site 80 (partition 1)": 1,
        "EBF site 81 (partition 1)": 1,
        "EBF site 82 (partition 1)": 1,
        "EBF site 83 (partition 1)": 1,
        "EBF site 84 (partition 1)": 1,
        "EBF site 85 (partition 1)": 1,
        "EBF site 86 (partition 1)": 1,
        "EBF site 87 (partition 1)": 1,
        "EBF site 88 (partition 1)": 1,
        "EBF site 89 (partition 1)": 1,
        "EBF site 9 (partition 1)": 1,
        "EBF site 90 (partition 1)": 1,
        "EBF site 91 (partition 1)": 0.04352647904634464,
        "EBF site 93 (partition 1)": 1,
        "EBF site 94 (partition 1)": 1,
        "EBF site 95 (partition 1)": 1,
        "EBF site 96 (partition 1)": 1,
        "EBF site 97 (partition 1)": 1,
        "EBF site 98 (partition 1)": 1,
        "EBF site 99 (partition 1)": 1,
        "Global MG94xREV": 0.1335957687885275,
        "Nucleotide GTR": 0.1033930204473584,
        "original name": "FUNGAL_SP_EF0021_GCA_000292665_1_"
      },
      "FUSARIUM_SOLANI_STRAIN_IISC_1_TUB1": {
        "EBF site 1 (partition 1)": 1,
        "EBF site 10 (partition 1)": 1,
        "EBF site 100 (partition 1)": 1,
        "EBF site 101 (partition 1)": 1,
        "EBF site 102 (partition 1)": 1,
        "EBF site 103 (partition 1)": 1,
        "EBF site 104 (partition 1)": 1,
        "EBF site 105 (partition 1)": 1,
        "EBF site 106 (partition 1)": 1,
        "EBF site 107 (partition 1)": 1,
        "EBF site 108 (partition 1)": 1,
        "EBF site 109 (partition 1)": 1,
        "EBF site 11 (partition 1)": 1,
        "EBF site 110 (partition 1)": 1,
        "EBF site 111 (partition 1)": 1,
        "EBF site 112 (partition 1)": 1,
        "EBF site 113 (partition 1)": 1,
        "EBF site 114 (partition 1)": 1,
        "EBF site 115 (partition 1)": 1,
        "EBF site 116 (partition 1)": 1,
        "EBF site 117 (partition 1)": 0.3186244676416753,
        "EBF site 118 (partition 1)": 1,
        "EBF site 119 (partition 1)": 1,
        "EBF site 120 (partition 1)": 460.3393294915163,
        "EBF site 121 (partition 1)": 1,
        "EBF site 122 (partition 1)": 1,
        "EBF site 123 (partition 1)": 1,
        "EBF site 124 (partition 1)": 1,
        "EBF site 125 (partition 1)": 1,
        "EBF site 126 (partition 1)": 1,
        "EBF site 127 (partition 1)": 1902.198877048746,
        "EBF site 128 (partition 1)": 1,
        "EBF site 129 (partition 1)": 1,
        "EBF site 13 (partition 1)": 1,
        "EBF site 130 (partition 1)": 1,
        "EBF site 131 (partition 1)": 1,
        "EBF site 132 (partition 1)": 1,
        "EBF site 133 (partition 1)": 1,
        "EBF site 134 (partition 1)": 1,
        "EBF site 135 (partition 1)": 1,
        "EBF site 136 (partition 1)": 0.1432700617518725,
        "EBF site 137 (partition 1)": 1,
        "EBF site 139 (partition 1)": 1,
        "EBF site 14 (partition 1)": 0.3283885929077535,
        "EBF site 140 (partition 1)": 1,
        "EBF site 141 (partition 1)": 1,
        "EBF site 142 (partition 1)": 1,
        "EBF site 143 (partition 1)": 1,
        "EBF site 144 (partition 1)": 1,
        "EBF site 146 (partition 1)": 1,
        "EBF site 147 (partition 1)": 1,
        "EBF site 148 (partition 1)": 1,
        "EBF site 149 (partition 1)": 1,
        "EBF site 15 (partition 1)": 1,
        "EBF site 150 (partition 1)": 1,
        "EBF site 151 (partition 1)": 1,
        "EBF site 152 (partition 1)": 1,
        "EBF site 153 (partition 1)": 1,
        "EBF site 155 (partition 1)": 1,
        "EBF site 156 (partition 1)": 1,
        "EBF site 157 (partition 1)": 1,
        "EBF site 158 (partition 1)": 1,
        "EBF site 159 (partition 1)": 76668.2076369195,
        "EBF site 16 (partition 1)": 1,
        "EBF site 160 (partition 1)": 1,
        "EBF site 161 (partition 1)": 1,
        "EBF site 162 (partition 1)": 1,
        "EBF site 163 (partition 1)": 0.04974089919912012,
        "EBF site 164 (partition 1)": 1,
        "EBF site 165 (partition 1)": 1,
        "EBF site 166 (partition 1)": 1,
        "EBF site 167 (partition 1)": 0.3759739522071772,
        "EBF site 168 (partition 1)": 1,
        "EBF site 169 (partition 1)": 1,
        "EBF site 17 (partition 1)": 0.379268867654898,
        "EBF site 170 (partition 1)": 1,
        "EBF site 171 (partition 1)": 1,
        "EBF site 172 (partition 1)": 1,
        "EBF site 173 (partition 1)": 1,
        "EBF site 174 (partition 1)": 1,
        "EBF site 175 (partition 1)": 1,
        "EBF site 176 (partition 1)": 1,
        "EBF site 177 (partition 1)": 1,
        "EBF site 178 (partition 1)": 1,
        "EBF site 179 (partition 1)": 1,
        "EBF site 18 (partition 1)": 1,
        "EBF site 180 (partition 1)": 1,
        "EBF site 181 (partition 1)": 1,
        "EBF site 182 (partition 1)": 1,
        "EBF site 183 (partition 1)": 1,
        "EBF site 184 (partition 1)": 1,
        "EBF site 185 (partition 1)": 1,
        "EBF site 186 (partition 1)": 0.05104837405812833,
        "EBF site 187 (partition 1)": 1,
        "EBF site 188 (partition 1)": 1,
        "EBF site 189 (partition 1)": 1,
        "EBF site 19 (partition 1)": 1,
        "EBF site 190 (partition 1)": 1,
        "EBF site 191 (partition 1)": 1,
        "EBF site 192 (partition 1)": 1,
        "EBF site 193 (partition 1)": 1,
        "EBF site 194 (partition 1)": 1,
        "EBF site 195 (partition 1)": 1,
        "EBF site 196 (partition 1)": 1,
        "EBF site 197 (partition 1)": 1,
        "EBF site 198 (partition 1)": 1,
        "EBF site 199 (partition 1)": 0.2917414385241717,
        "EBF site 2 (partition 1)": 1,
        "EBF site 20 (partition 1)": 1,
        "EBF site 200 (partition 1)": 1,
        "EBF site 201 (partition 1)": 1,
        "EBF site 202 (partition 1)": 1,
        "EBF site 203 (partition 1)": 1,
        "EBF site 204 (partition 1)": 1,
        "EBF site 205 (partition 1)": 1,
        "EBF site 206 (partition 1)": 1,
        "EBF site 207 (partition 1)": 1,
        "EBF site 208 (partition 1)": 1,
        "EBF site 209 (partition 1)": 2.174702636416205,
        "EBF site 21 (partition 1)": 1,
        "EBF site 210 (partition 1)": 0.08718597349571898,
        "EBF site 211 (partition 1)": 1,
        "EBF site 212 (partition 1)": 1,
        "EBF site 213 (partition 1)": 1,
        "EBF site 214 (partition 1)": 1,
        "EBF site 215 (partition 1)": 1,
        "EBF site 216 (partition 1)": 1,
        "EBF site 217 (partition 1)": 1,
        "EBF site 218 (partition 1)": 1,
        "EBF site 219 (partition 1)": 1,
        "EBF site 22 (partition 1)": 1,
        "EBF site 220 (partition 1)": 1,
        "EBF site 221 (partition 1)": 1,
        "EBF site 222 (partition 1)": 1,
        "EBF site 223 (partition 1)": 0.6121849448527744,
        "EBF site 225 (partition 1)": 1,
        "EBF site 226 (partition 1)": 1,
        "EBF site 227 (partition 1)": 1,
        "EBF site 228 (partition 1)": 0.1494266724494931,
        "EBF site 229 (partition 1)": 0.05427027991973819,
        "EBF site 23 (partition 1)": 0.6141107420876089,
        "EBF site 230 (partition 1)": 1,
        "EBF site 231 (partition 1)": 1,
        "EBF site 232 (partition 1)": 1,
        "EBF site 233 (partition 1)": 1,
        "EBF site 234 (partition 1)": 1,
        "EBF site 235 (partition 1)": 1,
        "EBF site 236 (partition 1)": 1,
        "EBF site 237 (partition 1)": 1,
        "EBF site 239 (partition 1)": 1,
        "EBF site 24 (partition 1)": 0.1111724123326036,
        "EBF site 240 (partition 1)": 1,
        "EBF site 241 (partition 1)": 1,
        "EBF site 242 (partition 1)": 1,
        "EBF site 243 (partition 1)": 1,
        "EBF site 244 (partition 1)": 1,
        "EBF site 245 (partition 1)": 1,
        "EBF site 246 (partition 1)": 1,
        "EBF site 247 (partition 1)": 1,
        "EBF site 248 (partition 1)": 1,
        "EBF site 249 (partition 1)": 1,
        "EBF site 25 (partition 1)": 1,
        "EBF site 250 (partition 1)": 1,
        "EBF site 251 (partition 1)": 1,
        "EBF site 252 (partition 1)": 1,
        "EBF site 253 (partition 1)": 1,
        "EBF site 254 (partition 1)": 1,
        "EBF site 255 (partition 1)": 1,
        "EBF site 256 (partition 1)": 1,
        "EBF site 257 (partition 1)": 1,
        "EBF site 258 (partition 1)": 1,
        "EBF site 259 (partition 1)": 1,
        "EBF site 26 (partition 1)": 0.1321767970335746,
        "EBF site 260 (partition 1)": 1,
        "EBF site 261 (partition 1)": 1,
        "EBF site 262 (partition 1)": 1,
        "EBF site 263 (partition 1)": 1,
        "EBF site 264 (partition 1)": 1,
        "EBF site 265 (partition 1)": 1,
        "EBF site 266 (partition 1)": 3.165962775362313,
        "EBF site 267 (partition 1)": 1,
        "EBF site 268 (partition 1)": 1,
        "EBF site 269 (partition 1)": 1,
        "EBF site 27 (partition 1)": 1,
        "EBF site 270 (partition 1)": 0.05996738843075914,
        "EBF site 271 (partition 1)": 1,
        "EBF site 272 (partition 1)": 1,
        "EBF site 273 (partition 1)": 1,
        "EBF site 274 (partition 1)": 0.07029016088003243,
        "EBF site 275 (partition 1)": 1,
        "EBF site 276 (partition 1)": 286.1784721433336,
        "EBF site 277 (partition 1)": 1,
        "EBF site 278 (partition 1)": 1,
        "EBF site 279 (partition 1)": 1,
        "EBF site 28 (partition 1)": 0.1297150721621388,
        "EBF site 280 (partition 1)": 1,
        "EBF site 281 (partition 1)": 1,
        "EBF site 282 (partition 1)": 1,
        "EBF site 283 (partition 1)": 1,
        "EBF site 284 (partition 1)": 1,
        "EBF site 285 (partition 1)": 0.2985888421950011,
        "EBF site 286 (partition 1)": 1,
        "EBF site 287 (partition 1)": 1,
        "EBF site 288 (partition 1)": 1,
        "EBF site 289 (partition 1)": 1,
        "EBF site 29 (partition 1)": 1,
        "EBF site 290 (partition 1)": 1,
        "EBF site 292 (partition 1)": 1,
        "EBF site 293 (partition 1)": 1,
        "EBF site 294 (partition 1)": 1,
        "EBF site 295 (partition 1)": 1,
        "EBF site 296 (partition 1)": 0.2685728549566651,
        "EBF site 297 (partition 1)": 1,
        "EBF site 298 (partition 1)": 1,
        "EBF site 299 (partition 1)": 1,
        "EBF site 3 (partition 1)": 1,
        "EBF site 30 (partition 1)": 1,
        "EBF site 300 (partition 1)": 1,
        "EBF site 301 (partition 1)": 1,
        "EBF site 302 (partition 1)": 1,
        "EBF site 303 (partition 1)": 1,
        "EBF site 304 (partition 1)": 0.1443007700020686,
        "EBF site 305 (partition 1)": 1,
        "EBF site 306 (partition 1)": 0.2660725992567507,
        "EBF site 307 (partition 1)": 0.05586563563878691,
        "EBF site 308 (partition 1)": 0.9676480682558458,
        "EBF site 309 (partition 1)": 1,
        "EBF site 31 (partition 1)": 1,
        "EBF site 310 (partition 1)": 1,
        "EBF site 311 (partition 1)": 1,
        "EBF site 312 (partition 1)": 1,
        "EBF site 313 (partition 1)": 0.2567395107443114,
        "EBF site 314 (partition 1)": 1,
        "EBF site 315 (partition 1)": 1,
        "EBF site 316 (partition 1)": 0.4105178838918916,
        "EBF site 317 (partition 1)": 1,
        "EBF site 318 (partition 1)": 1,
        "EBF site 319 (partition 1)": 1,
        "EBF site 32 (partition 1)": 1,
        "EBF site 320 (partition 1)": 1,
        "EBF site 321 (partition 1)": 1,
        "EBF site 322 (partition 1)": 1,
        "EBF site 323 (partition 1)": 1,
        "EBF site 324 (partition 1)": 0.1123485454131078,
        "EBF site 325 (partition 1)": 1,
        "EBF site 326 (partition 1)": 2315.194070756777,
        "EBF site 328 (partition 1)": 1,
        "EBF site 329 (partition 1)": 0.05060990880603815,
        "EBF site 33 (partition 1)": 1,
        "EBF site 330 (partition 1)": 0.1205747756946336,
        "EBF site 331 (partition 1)": 1,
        "EBF site 332 (partition 1)": 1,
        "EBF site 333 (partition 1)": 1,
        "EBF site 334 (partition 1)": 1,
        "EBF site 336 (partition 1)": 1,
        "EBF site 337 (partition 1)": 1,
        "EBF site 339 (partition 1)": 1,
        "EBF site 34 (partition 1)": 1,
        "EBF site 340 (partition 1)": 1,
        "EBF site 341 (partition 1)": 1,
        "EBF site 342 (partition 1)": 1,
        "EBF site 343 (partition 1)": 1,
        "EBF site 344 (partition 1)": 1,
        "EBF site 345 (partition 1)": 1,
        "EBF site 346 (partition 1)": 1,
        "EBF site 347 (partition 1)": 1,
        "EBF site 348 (partition 1)": 1,
        "EBF site 349 (partition 1)": 1,
        "EBF site 35 (partition 1)": 1,
        "EBF site 350 (partition 1)": 0.07599841166238902,
        "EBF site 351 (partition 1)": 1,
        "EBF site 352 (partition 1)": 0.08880724602444136,
        "EBF site 353 (partition 1)": 0.02071416434426518,
        "EBF site 354 (partition 1)": 1,
        "EBF site 355 (partition 1)": 1,
        "EBF site 356 (partition 1)": 1,
        "EBF site 357 (partition 1)": 1,
        "EBF site 358 (partition 1)": 1,
        "EBF site 359 (partition 1)": 0.1104530118877433,
        "EBF site 36 (partition 1)": 1,
        "EBF site 360 (partition 1)": 1,
        "EBF site 362 (partition 1)": 1,
        "EBF site 363 (partition 1)": 1,
        "EBF site 364 (partition 1)": 0.06424509730222142,
        "EBF site 365 (partition 1)": 1,
        "EBF site 366 (partition 1)": 1,
        "EBF site 367 (partition 1)": 1,
        "EBF site 368 (partition 1)": 1,
        "EBF site 369 (partition 1)": 1,
        "EBF site 37 (partition 1)": 1,
        "EBF site 370 (partition 1)": 0.03706906395654896,
        "EBF site 371 (partition 1)": 1,
        "EBF site 372 (partition 1)": 0.3951799577262789,
        "EBF site 373 (partition 1)": 1,
        "EBF site 374 (partition 1)": 0.04931062153947599,
        "EBF site 375 (partition 1)": 1,
        "EBF site 376 (partition 1)": 1,
        "EBF site 377 (partition 1)": 1,
        "EBF site 378 (partition 1)": 1,
        "EBF site 38 (partition 1)": 1,
        "EBF site 380 (partition 1)": 0.9676480682558458,
        "EBF site 381 (partition 1)": 0.0342927212370105,
        "EBF site 382 (partition 1)": 1,
        "EBF site 384 (partition 1)": 1,
        "EBF site 387 (partition 1)": 1,
        "EBF site 389 (partition 1)": 1,
        "EBF site 39 (partition 1)": 1,
        "EBF site 390 (partition 1)": 1,
        "EBF site 391 (partition 1)": 1,
        "EBF site 392 (partition 1)": 1,
        "EBF site 393 (partition 1)": 1,
        "EBF site 395 (partition 1)": 1,
        "EBF site 396 (partition 1)": 1,
        "EBF site 397 (partition 1)": 0.01828416830103466,
        "EBF site 398 (partition 1)": 1,
        "EBF site 399 (partition 1)": 1,
        "EBF site 4 (partition 1)": 1,
        "EBF site 40 (partition 1)": 1,
        "EBF site 400 (partition 1)": 0.05718818452977245,
        "EBF site 41 (partition 1)": 1,
        "EBF site 42 (partition 1)": 1,
        "EBF site 43 (partition 1)": 1,
        "EBF site 44 (partition 1)": 0.03604728105217037,
        "EBF site 45 (partition 1)": 1,
        "EBF site 46 (partition 1)": 0.0348666702856187,
        "EBF site 47 (partition 1)": 0.4078672825935765,
        "EBF site 48 (partition 1)": 1,
        "EBF site 49 (partition 1)": 1,
        "EBF site 5 (partition 1)": 1,
        "EBF site 50 (partition 1)": 1,
        "EBF site 51 (partition 1)": 1,
        "EBF site 52 (partition 1)": 1,
        "EBF site 53 (partition 1)": 1,
        "EBF site 54 (partition 1)": 1,
        "EBF site 55 (partition 1)": 1,
        "EBF site 56 (partition 1)": 1,
        "EBF site 57 (partition 1)": 1,
        "EBF site 58 (partition 1)": 1,
        "EBF site 59 (partition 1)": 1,
        "EBF site 6 (partition 1)": 1,
        "EBF site 60 (partition 1)": 1,
        "EBF site 61 (partition 1)": 1,
        "EBF site 62 (partition 1)": 1,
        "EBF site 63 (partition 1)": 1,
        "EBF site 64 (partition 1)": 0.8891569538771156,
        "EBF site 65 (partition 1)": 1,
        "EBF site 66 (partition 1)": 1,
        "EBF site 67 (partition 1)": 1,
        "EBF site 68 (partition 1)": 1,
        "EBF site 69 (partition 1)": 1,
        "EBF site 7 (partition 1)": 1,
        "EBF site 70 (partition 1)": 0.2834391305005273,
        "EBF site 71 (partition 1)": 1,
        "EBF site 72 (partition 1)": 1,
        "EBF site 73 (partition 1)": 1,
        "EBF site 74 (partition 1)": 1,
        "EBF site 75 (partition 1)": 1,
        "EBF site 76 (partition 1)": 1,
        "EBF site 77 (partition 1)": 1,
        "EBF site 78 (partition 1)": 1,
        "EBF site 79 (partition 1)": 1,
        "EBF site 8 (partition 1)": 1,
        "EBF site 80 (partition 1)": 1,
        "EBF site 81 (partition 1)": 1,
        "EBF site 82 (partition 1)": 1,
        "EBF site 83 (partition 1)": 1,
        "EBF site 84 (partition 1)": 1,
        "EBF site 85 (partition 1)": 1,
        "EBF site 86 (partition 1)": 1,
        "EBF site 87 (partition 1)": 1,
        "EBF site 88 (partition 1)": 1,
        "EBF site 89 (partition 1)": 1,
        "EBF site 9 (partition 1)": 1,
        "EBF site 90 (partition 1)": 1,
        "EBF site 91 (partition 1)": 0.03992492982594754,
        "EBF site 93 (partition 1)": 1,
        "EBF site 94 (partition 1)": 1,
        "EBF site 95 (partition 1)": 1,
        "EBF site 96 (partition 1)": 1,
        "EBF site 97 (partition 1)": 1,
        "EBF site 98 (partition 1)": 1,
        "EBF site 99 (partition 1)": 1,
        "Global MG94xREV": 0.2062566734441962,
        "Nucleotide GTR": 0.1178421389898372,
        "original name": "FUSARIUM_SOLANI_STRAIN_IISC_1_TUB1"
      },
      "FUSARIUM_SOLANI_STRAIN_IISC_1_TUB2": {
        "EBF site 1 (partition 1)": 1,
        "EBF site 10 (partition 1)": 1,
        "EBF site 100 (partition 1)": 1,
        "EBF site 101 (partition 1)": 1,
        "EBF site 102 (partition 1)": 1,
        "EBF site 103 (partition 1)": 1,
        "EBF site 104 (partition 1)": 1,
        "EBF site 105 (partition 1)": 1,
        "EBF site 106 (partition 1)": 1,
        "EBF site 107 (partition 1)": 1,
        "EBF site 108 (partition 1)": 1,
        "EBF site 109 (partition 1)": 1,
        "EBF site 11 (partition 1)": 1,
        "EBF site 110 (partition 1)": 1,
        "EBF site 111 (partition 1)": 1,
        "EBF site 112 (partition 1)": 1,
        "EBF site 113 (partition 1)": 1,
        "EBF site 114 (partition 1)": 1,
        "EBF site 115 (partition 1)": 1,
        "EBF site 116 (partition 1)": 1,
        "EBF site 117 (partition 1)": 0.2591783377206223,
        "EBF site 118 (partition 1)": 1,
        "EBF site 119 (partition 1)": 1,
        "EBF site 120 (partition 1)": 0.1577351439689033,
        "EBF site 121 (partition 1)": 1,
        "EBF site 122 (partition 1)": 1,
        "EBF site 123 (partition 1)": 1,
        "EBF site 124 (partition 1)": 1,
        "EBF site 125 (partition 1)": 1,
        "EBF site 126 (partition 1)": 1,
        "EBF site 127 (partition 1)": 0.178515117745073,
        "EBF site 128 (partition 1)": 1,
        "EBF site 129 (partition 1)": 1,
        "EBF site 13 (partition 1)": 1,
        "EBF site 130 (partition 1)": 1,
        "EBF site 131 (partition 1)": 1,
        "EBF site 132 (partition 1)": 1,
        "EBF site 133 (partition 1)": 1,
        "EBF site 134 (partition 1)": 1,
        "EBF site 135 (partition 1)": 1,
        "EBF site 136 (partition 1)": 0.06371724066724034,
        "EBF site 137 (partition 1)": 1,
        "EBF site 139 (partition 1)": 1,
        "EBF site 14 (partition 1)": 0.1361923991588554,
        "EBF site 140 (partition 1)": 1,
        "EBF site 141 (partition 1)": 1,
        "EBF site 142 (partition 1)": 1,
        "EBF site 143 (partition 1)": 1,
        "EBF site 144 (partition 1)": 1,
        "EBF site 146 (partition 1)": 1,
        "EBF site 147 (partition 1)": 1,
        "EBF site 148 (partition 1)": 1,
        "EBF site 149 (partition 1)": 1,
        "EBF site 15 (partition 1)": 1,
        "EBF site 150 (partition 1)": 1,
        "EBF site 151 (partition 1)": 1,
        "EBF site 152 (partition 1)": 1,
        "EBF site 153 (partition 1)": 1,
        "EBF site 155 (partition 1)": 1,
        "EBF site 156 (partition 1)": 1,
        "EBF site 157 (partition 1)": 1,
        "EBF site 158 (partition 1)": 1,
        "EBF site 159 (partition 1)": 0.06317009135014784,
        "EBF site 16 (partition 1)": 1,
        "EBF site 160 (partition 1)": 1,
        "EBF site 161 (partition 1)": 1,
        "EBF site 162 (partition 1)": 1,
        "EBF site 163 (partition 1)": 0.0510629205600505,
        "EBF site 164 (partition 1)": 1,
        "EBF site 165 (partition 1)": 1,
        "EBF site 166 (partition 1)": 1,
        "EBF site 167 (partition 1)": 0.1665768707484438,
        "EBF site 168 (partition 1)": 1,
        "EBF site 169 (partition 1)": 1,
        "EBF site 17 (partition 1)": 0.3179996492427338,
        "EBF site 170 (partition 1)": 1,
        "EBF site 171 (partition 1)": 1,
        "EBF site 172 (partition 1)": 1,
        "EBF site 173 (partition 1)": 1,
        "EBF site 174 (partition 1)": 1,
        "EBF site 175 (partition 1)": 1,
        "EBF site 176 (partition 1)": 1,
        "EBF site 177 (partition 1)": 1,
        "EBF site 178 (partition 1)": 1,
        "EBF site 179 (partition 1)": 1,
        "EBF site 18 (partition 1)": 1,
        "EBF site 180 (partition 1)": 1,
        "EBF site 181 (partition 1)": 1,
        "EBF site 182 (partition 1)": 1,
        "EBF site 183 (partition 1)": 1,
        "EBF site 184 (partition 1)": 1,
        "EBF site 185 (partition 1)": 1,
        "EBF site 186 (partition 1)": 0.0811358397448015,
        "EBF site 187 (partition 1)": 1,
        "EBF site 188 (partition 1)": 1,
        "EBF site 189 (partition 1)": 1,
        "EBF site 19 (partition 1)": 1,
        "EBF site 190 (partition 1)": 1,
        "EBF site 191 (partition 1)": 1,
        "EBF site 192 (partition 1)": 1,
        "EBF site 193 (partition 1)": 1,
        "EBF site 194 (partition 1)": 1,
        "EBF site 195 (partition 1)": 1,
        "EBF site 196 (partition 1)": 1,
        "EBF site 197 (partition 1)": 1,
        "EBF site 198 (partition 1)": 1,
        "EBF site 199 (partition 1)": 7348.969105325225,
        "EBF site 2 (partition 1)": 1,
        "EBF site 20 (partition 1)": 1,
        "EBF site 200 (partition 1)": 1,
        "EBF site 201 (partition 1)": 1,
        "EBF site 202 (partition 1)": 1,
        "EBF site 203 (partition 1)": 1,
        "EBF site 204 (partition 1)": 1,
        "EBF site 205 (partition 1)": 1,
        "EBF site 206 (partition 1)": 1,
        "EBF site 207 (partition 1)": 1,
        "EBF site 208 (partition 1)": 1,
        "EBF site 209 (partition 1)": 0.6214094954370407,
        "EBF site 21 (partition 1)": 1,
        "EBF site 210 (partition 1)": 1.335807091525784,
        "EBF site 211 (partition 1)": 1,
        "EBF site 212 (partition 1)": 1,
        "EBF site 213 (partition 1)": 1,
        "EBF site 214 (partition 1)": 1,
        "EBF site 215 (partition 1)": 1,
        "EBF site 216 (partition 1)": 1,
        "EBF site 217 (partition 1)": 1,
        "EBF site 218 (partition 1)": 1,
        "EBF site 219 (partition 1)": 1,
        "EBF site 22 (partition 1)": 1,
        "EBF site 220 (partition 1)": 1,
        "EBF site 221 (partition 1)": 1,
        "EBF site 222 (partition 1)": 1,
        "EBF site 223 (partition 1)": 0.3881332354767095,
        "EBF site 225 (partition 1)": 1,
        "EBF site 226 (partition 1)": 1,
        "EBF site 227 (partition 1)": 1,
        "EBF site 228 (partition 1)": 0.05693208825683079,
        "EBF site 229 (partition 1)": 0.05658221272178508,
        "EBF site 23 (partition 1)": 1.516425061788022,
        "EBF site 230 (partition 1)": 1,
        "EBF site 231 (partition 1)": 1,
        "EBF site 232 (partition 1)": 1,
        "EBF site 233 (partition 1)": 1,
        "EBF site 234 (partition 1)": 1,
        "EBF site 235 (partition 1)": 1,
        "EBF site 236 (partition 1)": 1,
        "EBF site 237 (partition 1)": 1,
        "EBF site 239 (partition 1)": 1,
        "EBF site 24 (partition 1)": 1.181640233138217,
        "EBF site 240 (partition 1)": 1,
        "EBF site 241 (partition 1)": 1,
        "EBF site 242 (partition 1)": 1,
        "EBF site 243 (partition 1)": 1,
        "EBF site 244 (partition 1)": 1,
        "EBF site 245 (partition 1)": 1,
        "EBF site 246 (partition 1)": 1,
        "EBF site 247 (partition 1)": 1,
        "EBF site 248 (partition 1)": 1,
        "EBF site 249 (partition 1)": 1,
        "EBF site 25 (partition 1)": 1,
        "EBF site 250 (partition 1)": 1,
        "EBF site 251 (partition 1)": 1,
        "EBF site 252 (partition 1)": 1,
        "EBF site 253 (partition 1)": 1,
        "EBF site 254 (partition 1)": 1,
        "EBF site 255 (partition 1)": 1,
        "EBF site 256 (partition 1)": 1,
        "EBF site 257 (partition 1)": 1,
        "EBF site 258 (partition 1)": 1,
        "EBF site 259 (partition 1)": 1,
        "EBF site 26 (partition 1)": 0.2501688773071126,
        "EBF site 260 (partition 1)": 1,
        "EBF site 261 (partition 1)": 1,
        "EBF site 262 (partition 1)": 1,
        "EBF site 263 (partition 1)": 1,
        "EBF site 264 (partition 1)": 1,
        "EBF site 265 (partition 1)": 1,
        "EBF site 266 (partition 1)": 0.3119302399176951,
        "EBF site 267 (partition 1)": 1,
        "EBF site 268 (partition 1)": 1,
        "EBF site 269 (partition 1)": 1,
        "EBF site 27 (partition 1)": 1,
        "EBF site 270 (partition 1)": 0.5623907814000862,
        "EBF site 271 (partition 1)": 1,
        "EBF site 272 (partition 1)": 1,
        "EBF site 273 (partition 1)": 1,
        "EBF site 274 (partition 1)": 0.1093692417111525,
        "EBF site 275 (partition 1)": 1,
        "EBF site 276 (partition 1)": 0.07491159681066861,
        "EBF site 277 (partition 1)": 1,
        "EBF site 278 (partition 1)": 1,
        "EBF site 279 (partition 1)": 1,
        "EBF site 28 (partition 1)": 1.250951528493738,
        "EBF site 280 (partition 1)": 1,
        "EBF site 281 (partition 1)": 1,
        "EBF site 282 (partition 1)": 1,
        "EBF site 283 (partition 1)": 1,
        "EBF site 284 (partition 1)": 1,
        "EBF site 285 (partition 1)": 0.1175384442194679,
        "EBF site 286 (partition 1)": 1,
        "EBF site 287 (partition 1)": 1,
        "EBF site 288 (partition 1)": 1,
        "EBF site 289 (partition 1)": 1,
        "EBF site 29 (partition 1)": 1,
        "EBF site 290 (partition 1)": 1,
        "EBF site 292 (partition 1)": 1,
        "EBF site 293 (partition 1)": 1,
        "EBF site 294 (partition 1)": 1,
        "EBF site 295 (partition 1)": 1,
        "EBF site 296 (partition 1)": 0.1137398767482,
        "EBF site 297 (partition 1)": 1,
        "EBF site 298 (partition 1)": 1,
        "EBF site 299 (partition 1)": 1,
        "EBF site 3 (partition 1)": 1,
        "EBF site 30 (partition 1)": 1,
        "EBF site 300 (partition 1)": 1,
        "EBF site 301 (partition 1)": 1,
        "EBF site 302 (partition 1)": 1,
        "EBF site 303 (partition 1)": 1,
        "EBF site 304 (partition 1)": 0.05103206356293018,
        "EBF site 305 (partition 1)": 1,
        "EBF site 306 (partition 1)": 0.08209075764202843,
        "EBF site 307 (partition 1)": 0.07271962444397477,
        "EBF site 308 (partition 1)": 0.9333157438557728,
        "EBF site 309 (partition 1)": 1,
        "EBF site 31 (partition 1)": 1,
        "EBF site 310 (partition 1)": 1,
        "EBF site 311 (partition 1)": 1,
        "EBF site 312 (partition 1)": 1,
        "EBF site 313 (partition 1)": 0.1273528910592267,
        "EBF site 314 (partition 1)": 1,
        "EBF site 315 (partition 1)": 1,
        "EBF site 316 (partition 1)": 0.1477813289126276,
        "EBF site 317 (partition 1)": 1,
        "EBF site 318 (partition 1)": 1,
        "EBF site 319 (partition 1)": 1,
        "EBF site 32 (partition 1)": 1,
        "EBF site 320 (partition 1)": 1,
        "EBF site 321 (partition 1)": 1,
        "EBF site 322 (partition 1)": 1,
        "EBF site 323 (partition 1)": 1,
        "EBF site 324 (partition 1)": 0.09531962420047173,
        "EBF site 325 (partition 1)": 1,
        "EBF site 326 (partition 1)": 4.274679824945626,
        "EBF site 328 (partition 1)": 1,
        "EBF site 329 (partition 1)": 0.05057539209385373,
        "EBF site 33 (partition 1)": 1,
        "EBF site 330 (partition 1)": 0.3283870581573144,
        "EBF site 331 (partition 1)": 1,
        "EBF site 332 (partition 1)": 1,
        "EBF site 333 (partition 1)": 1,
        "EBF site 334 (partition 1)": 1,
        "EBF site 336 (partition 1)": 1,
        "EBF site 337 (partition 1)": 1,
        "EBF site 339 (partition 1)": 1,
        "EBF site 34 (partition 1)": 1,
        "EBF site 340 (partition 1)": 1,
        "EBF site 341 (partition 1)": 1,
        "EBF site 342 (partition 1)": 1,
        "EBF site 343 (partition 1)": 1,
        "EBF site 344 (partition 1)": 1,
        "EBF site 345 (partition 1)": 1,
        "EBF site 346 (partition 1)": 1,
        "EBF site 347 (partition 1)": 1,
        "EBF site 348 (partition 1)": 1,
        "EBF site 349 (partition 1)": 1,
        "EBF site 35 (partition 1)": 1,
        "EBF site 350 (partition 1)": 1.038575944282805,
        "EBF site 351 (partition 1)": 1,
        "EBF site 352 (partition 1)": 0.0898166561008231,
        "EBF site 353 (partition 1)": 0.05374175831669852,
        "EBF site 354 (partition 1)": 1,
        "EBF site 355 (partition 1)": 1,
        "EBF site 356 (partition 1)": 1,
        "EBF site 357 (partition 1)": 1,
        "EBF site 358 (partition 1)": 1,
        "EBF site 359 (partition 1)": 0.1818780585903002,
        "EBF site 36 (partition 1)": 1,
        "EBF site 360 (partition 1)": 1,
        "EBF site 362 (partition 1)": 1,
        "EBF site 363 (partition 1)": 1,
        "EBF site 364 (partition 1)": 0.07507054803137071,
        "EBF site 365 (partition 1)": 1,
        "EBF site 366 (partition 1)": 1,
        "EBF site 367 (partition 1)": 1,
        "EBF site 368 (partition 1)": 1,
        "EBF site 369 (partition 1)": 1,
        "EBF site 37 (partition 1)": 1,
        "EBF site 370 (partition 1)": 0.02196780294559659,
        "EBF site 371 (partition 1)": 1,
        "EBF site 372 (partition 1)": 0.220450433737095,
        "EBF site 373 (partition 1)": 1,
        "EBF site 374 (partition 1)": 0.1628916423778858,
        "EBF site 375 (partition 1)": 1,
        "EBF site 376 (partition 1)": 1,
        "EBF site 377 (partition 1)": 1,
        "EBF site 378 (partition 1)": 1,
        "EBF site 38 (partition 1)": 1,
        "EBF site 380 (partition 1)": 0.9333157438557728,
        "EBF site 381 (partition 1)": 0.04282558400712287,
        "EBF site 382 (partition 1)": 1,
        "EBF site 384 (partition 1)": 1,
        "EBF site 387 (partition 1)": 1,
        "EBF site 389 (partition 1)": 1,
        "EBF site 39 (partition 1)": 1,
        "EBF site 390 (partition 1)": 1,
        "EBF site 391 (partition 1)": 1,
        "EBF site 392 (partition 1)": 1,
        "EBF site 393 (partition 1)": 1,
        "EBF site 395 (partition 1)": 1,
        "EBF site 396 (partition 1)": 1,
        "EBF site 397 (partition 1)": 0.01827245045002236,
        "EBF site 398 (partition 1)": 1,
        "EBF site 399 (partition 1)": 1,
        "EBF site 4 (partition 1)": 1,
        "EBF site 40 (partition 1)": 1,
        "EBF site 400 (partition 1)": 0.05937869705339998,
        "EBF site 41 (partition 1)": 1,
        "EBF site 42 (partition 1)": 1,
        "EBF site 43 (partition 1)": 1,
        "EBF site 44 (partition 1)": 0.03590514583862772,
        "EBF site 45 (partition 1)": 1,
        "EBF site 46 (partition 1)": 0.6266184298427452,
        "EBF site 47 (partition 1)": 0.2047174783430445,
        "EBF site 48 (partition 1)": 1,
        "EBF site 49 (partition 1)": 1,
        "EBF site 5 (partition 1)": 1,
        "EBF site 50 (partition 1)": 1,
        "EBF site 51 (partition 1)": 1,
        "EBF site 52 (partition 1)": 1,
        "EBF site 53 (partition 1)": 1,
        "EBF site 54 (partition 1)": 1,
        "EBF site 55 (partition 1)": 1,
        "EBF site 56 (partition 1)": 1,
        "EBF site 57 (partition 1)": 1,
        "EBF site 58 (partition 1)": 1,
        "EBF site 59 (partition 1)": 1,
        "EBF site 6 (partition 1)": 1,
        "EBF site 60 (partition 1)": 1,
        "EBF site 61 (partition 1)": 1,
        "EBF site 62 (partition 1)": 1,
        "EBF site 63 (partition 1)": 1,
        "EBF site 64 (partition 1)": 0.930758210056525,
        "EBF site 65 (partition 1)": 1,
        "EBF site 66 (partition 1)": 1,
        "EBF site 67 (partition 1)": 1,
        "EBF site 68 (partition 1)": 1,
        "EBF site 69 (partition 1)": 1,
        "EBF site 7 (partition 1)": 1,
        "EBF site 70 (partition 1)": 0.1266284602202938,
        "EBF site 71 (partition 1)": 1,
        "EBF site 72 (partition 1)": 1,
        "EBF site 73 (partition 1)": 1,
        "EBF site 74 (partition 1)": 1,
        "EBF site 75 (partition 1)": 1,
        "EBF site 76 (partition 1)": 1,
        "EBF site 77 (partition 1)": 1,
        "EBF site 78 (partition 1)": 1,
        "EBF site 79 (partition 1)": 1,
        "EBF site 8 (partition 1)": 1,
        "EBF site 80 (partition 1)": 1,
        "EBF site 81 (partition 1)": 1,
        "EBF site 82 (partition 1)": 1,
        "EBF site 83 (partition 1)": 1,
        "EBF site 84 (partition 1)": 1,
        "EBF site 85 (partition 1)": 1,
        "EBF site 86 (partition 1)": 1,
        "EBF site 87 (partition 1)": 1,
        "EBF site 88 (partition 1)": 1,
        "EBF site 89 (partition 1)": 1,
        "EBF site 9 (partition 1)": 1,
        "EBF site 90 (partition 1)": 1,
        "EBF site 91 (partition 1)": 0.0353297012633691,
        "EBF site 93 (partition 1)": 1,
        "EBF site 94 (partition 1)": 1,
        "EBF site 95 (partition 1)": 1,
        "EBF site 96 (partition 1)": 1,
        "EBF site 97 (partition 1)": 1,
        "EBF site 98 (partition 1)": 1,
        "EBF site 99 (partition 1)": 1,
        "Global MG94xREV": 0.4341975710421342,
        "Nucleotide GTR": 0.2127810866213332,
        "original name": "FUSARIUM_SOLANI_STRAIN_IISC_1_TUB2"
      },
      "FUSARIUM_SP_ISOLATE_SOL6_1": {
        "EBF site 1 (partition 1)": 1,
        "EBF site 10 (partition 1)": 1,
        "EBF site 100 (partition 1)": 1,
        "EBF site 101 (partition 1)": 1,
        "EBF site 102 (partition 1)": 1,
        "EBF site 103 (partition 1)": 1,
        "EBF site 104 (partition 1)": 1,
        "EBF site 105 (partition 1)": 1,
        "EBF site 106 (partition 1)": 1,
        "EBF site 107 (partition 1)": 1,
        "EBF site 108 (partition 1)": 1,
        "EBF site 109 (partition 1)": 1,
        "EBF site 11 (partition 1)": 1,
        "EBF site 110 (partition 1)": 1,
        "EBF site 111 (partition 1)": 1,
        "EBF site 112 (partition 1)": 1,
        "EBF site 113 (partition 1)": 1,
        "EBF site 114 (partition 1)": 1,
        "EBF site 115 (partition 1)": 1,
        "EBF site 116 (partition 1)": 1,
        "EBF site 117 (partition 1)": 1,
        "EBF site 118 (partition 1)": 1,
        "EBF site 119 (partition 1)": 1,
        "EBF site 120 (partition 1)": 1,
        "EBF site 121 (partition 1)": 1,
        "EBF site 122 (partition 1)": 1,
        "EBF site 123 (partition 1)": 1,
        "EBF site 124 (partition 1)": 1,
        "EBF site 125 (partition 1)": 1,
        "EBF site 126 (partition 1)": 1,
        "EBF site 127 (partition 1)": 1,
        "EBF site 128 (partition 1)": 1,
        "EBF site 129 (partition 1)": 1,
        "EBF site 13 (partition 1)": 1,
        "EBF site 130 (partition 1)": 1,
        "EBF site 131 (partition 1)": 1,
        "EBF site 132 (partition 1)": 1,
        "EBF site 133 (partition 1)": 1,
        "EBF site 134 (partition 1)": 1,
        "EBF site 135 (partition 1)": 1,
        "EBF site 136 (partition 1)": 0.9999999999999419,
        "EBF site 137 (partition 1)": 1,
        "EBF site 139 (partition 1)": 1,
        "EBF site 14 (partition 1)": 1,
        "EBF site 140 (partition 1)": 1,
        "EBF site 141 (partition 1)": 1,
        "EBF site 142 (partition 1)": 1,
        "EBF site 143 (partition 1)": 1,
        "EBF site 144 (partition 1)": 1,
        "EBF site 146 (partition 1)": 1,
        "EBF site 147 (partition 1)": 1,
        "EBF site 148 (partition 1)": 1,
        "EBF site 149 (partition 1)": 1,
        "EBF site 15 (partition 1)": 1,
        "EBF site 150 (partition 1)": 1,
        "EBF site 151 (partition 1)": 1,
        "EBF site 152 (partition 1)": 1,
        "EBF site 153 (partition 1)": 1,
        "EBF site 155 (partition 1)": 1,
        "EBF site 156 (partition 1)": 1,
        "EBF site 157 (partition 1)": 1,
        "EBF site 158 (partition 1)": 1,
        "EBF site 159 (partition 1)": 1,
        "EBF site 16 (partition 1)": 1,
        "EBF site 160 (partition 1)": 1,
        "EBF site 161 (partition 1)": 1,
        "EBF site 162 (partition 1)": 1,
        "EBF site 163 (partition 1)": 1,
        "EBF site 164 (partition 1)": 1,
        "EBF site 165 (partition 1)": 1,
        "EBF site 166 (partition 1)": 1,
        "EBF site 167 (partition 1)": 1,
        "EBF site 168 (partition 1)": 1,
        "EBF site 169 (partition 1)": 1,
        "EBF site 17 (partition 1)": 1,
        "EBF site 170 (partition 1)": 1,
        "EBF site 171 (partition 1)": 1,
        "EBF site 172 (partition 1)": 1,
        "EBF site 173 (partition 1)": 1,
        "EBF site 174 (partition 1)": 1,
        "EBF site 175 (partition 1)": 1,
        "EBF site 176 (partition 1)": 1,
        "EBF site 177 (partition 1)": 1,
        "EBF site 178 (partition 1)": 1,
        "EBF site 179 (partition 1)": 1,
        "EBF site 18 (partition 1)": 1,
        "EBF site 180 (partition 1)": 1,
        "EBF site 181 (partition 1)": 1,
        "EBF site 182 (partition 1)": 1,
        "EBF site 183 (partition 1)": 1,
        "EBF site 184 (partition 1)": 1,
        "EBF site 185 (partition 1)": 1,
        "EBF site 186 (partition 1)": 1,
        "EBF site 187 (partition 1)": 1,
        "EBF site 188 (partition 1)": 1,
        "EBF site 189 (partition 1)": 1,
        "EBF site 19 (partition 1)": 1,
        "EBF site 190 (partition 1)": 1,
        "EBF site 191 (partition 1)": 1,
        "EBF site 192 (partition 1)": 1,
        "EBF site 193 (partition 1)": 1,
        "EBF site 194 (partition 1)": 1,
        "EBF site 195 (partition 1)": 1,
        "EBF site 196 (partition 1)": 1,
        "EBF site 197 (partition 1)": 1,
        "EBF site 198 (partition 1)": 1,
        "EBF site 199 (partition 1)": 1,
        "EBF site 2 (partition 1)": 1,
        "EBF site 20 (partition 1)": 1,
        "EBF site 200 (partition 1)": 1,
        "EBF site 201 (partition 1)": 1,
        "EBF site 202 (partition 1)": 1,
        "EBF site 203 (partition 1)": 1,
        "EBF site 204 (partition 1)": 1,
        "EBF site 205 (partition 1)": 1,
        "EBF site 206 (partition 1)": 1,
        "EBF site 207 (partition 1)": 1,
        "EBF site 208 (partition 1)": 1,
        "EBF site 209 (partition 1)": 1,
        "EBF site 21 (partition 1)": 1,
        "EBF site 210 (partition 1)": 1,
        "EBF site 211 (partition 1)": 1,
        "EBF site 212 (partition 1)": 1,
        "EBF site 213 (partition 1)": 1,
        "EBF site 214 (partition 1)": 1,
        "EBF site 215 (partition 1)": 1,
        "EBF site 216 (partition 1)": 1,
        "EBF site 217 (partition 1)": 1,
        "EBF site 218 (partition 1)": 1,
        "EBF site 219 (partition 1)": 1,
        "EBF site 22 (partition 1)": 1,
        "EBF site 220 (partition 1)": 1,
        "EBF site 221 (partition 1)": 1,
        "EBF site 222 (partition 1)": 1,
        "EBF site 223 (partition 1)": 1,
        "EBF site 225 (partition 1)": 1,
        "EBF site 226 (partition 1)": 1,
        "EBF site 227 (partition 1)": 1,
        "EBF site 228 (partition 1)": 1,
        "EBF site 229 (partition 1)": 1,
        "EBF site 23 (partition 1)": 1,
        "EBF site 230 (partition 1)": 1,
        "EBF site 231 (partition 1)": 1,
        "EBF site 232 (partition 1)": 1,
        "EBF site 233 (partition 1)": 1,
        "EBF site 234 (partition 1)": 1,
        "EBF site 235 (partition 1)": 1,
        "EBF site 236 (partition 1)": 1,
        "EBF site 237 (partition 1)": 1,
        "EBF site 239 (partition 1)": 1,
        "EBF site 24 (partition 1)": 1,
        "EBF site 240 (partition 1)": 1,
        "EBF site 241 (partition 1)": 1,
        "EBF site 242 (partition 1)": 1,
        "EBF site 243 (partition 1)": 1,
        "EBF site 244 (partition 1)": 1,
        "EBF site 245 (partition 1)": 1,
        "EBF site 246 (partition 1)": 1,
        "EBF site 247 (partition 1)": 1,
        "EBF site 248 (partition 1)": 1,
        "EBF site 249 (partition 1)": 1,
        "EBF site 25 (partition 1)": 1,
        "EBF site 250 (partition 1)": 1,
        "EBF site 251 (partition 1)": 1,
        "EBF site 252 (partition 1)": 1,
        "EBF site 253 (partition 1)": 1,
        "EBF site 254 (partition 1)": 1,
        "EBF site 255 (partition 1)": 1,
        "EBF site 256 (partition 1)": 1,
        "EBF site 257 (partition 1)": 1,
        "EBF site 258 (partition 1)": 1,
        "EBF site 259 (partition 1)": 1,
        "EBF site 26 (partition 1)": 1,
        "EBF site 260 (partition 1)": 1,
        "EBF site 261 (partition 1)": 1,
        "EBF site 262 (partition 1)": 1,
        "EBF site 263 (partition 1)": 1,
        "EBF site 264 (partition 1)": 1,
        "EBF site 265 (partition 1)": 1,
        "EBF site 266 (partition 1)": 1,
        "EBF site 267 (partition 1)": 1,
        "EBF site 268 (partition 1)": 1,
        "EBF site 269 (partition 1)": 1,
        "EBF site 27 (partition 1)": 1,
        "EBF site 270 (partition 1)": 1,
        "EBF site 271 (partition 1)": 1,
        "EBF site 272 (partition 1)": 1,
        "EBF site 273 (partition 1)": 1,
        "EBF site 274 (partition 1)": 1,
        "EBF site 275 (partition 1)": 1,
        "EBF site 276 (partition 1)": 1,
        "EBF site 277 (partition 1)": 1,
        "EBF site 278 (partition 1)": 1,
        "EBF site 279 (partition 1)": 1,
        "EBF site 28 (partition 1)": 1,
        "EBF site 280 (partition 1)": 1,
        "EBF site 281 (partition 1)": 1,
        "EBF site 282 (partition 1)": 1,
        "EBF site 283 (partition 1)": 1,
        "EBF site 284 (partition 1)": 1,
        "EBF site 285 (partition 1)": 1,
        "EBF site 286 (partition 1)": 1,
        "EBF site 287 (partition 1)": 1,
        "EBF site 288 (partition 1)": 1,
        "EBF site 289 (partition 1)": 1,
        "EBF site 29 (partition 1)": 1,
        "EBF site 290 (partition 1)": 1,
        "EBF site 292 (partition 1)": 1,
        "EBF site 293 (partition 1)": 1,
        "EBF site 294 (partition 1)": 1,
        "EBF site 295 (partition 1)": 1,
        "EBF site 296 (partition 1)": 1,
        "EBF site 297 (partition 1)": 1,
        "EBF site 298 (partition 1)": 1,
        "EBF site 299 (partition 1)": 1,
        "EBF site 3 (partition 1)": 1,
        "EBF site 30 (partition 1)": 1,
        "EBF site 300 (partition 1)": 1,
        "EBF site 301 (partition 1)": 1,
        "EBF site 302 (partition 1)": 1,
        "EBF site 303 (partition 1)": 1,
        "EBF site 304 (partition 1)": 1,
        "EBF site 305 (partition 1)": 1,
        "EBF site 306 (partition 1)": 1,
        "EBF site 307 (partition 1)": 1,
        "EBF site 308 (partition 1)": 0.9999999949752406,
        "EBF site 309 (partition 1)": 1,
        "EBF site 31 (partition 1)": 1,
        "EBF site 310 (partition 1)": 1,
        "EBF site 311 (partition 1)": 1,
        "EBF site 312 (partition 1)": 1,
        "EBF site 313 (partition 1)": 1,
        "EBF site 314 (partition 1)": 1,
        "EBF site 315 (partition 1)": 1,
        "EBF site 316 (partition 1)": 1,
        "EBF site 317 (partition 1)": 1,
        "EBF site 318 (partition 1)": 1,
        "EBF site 319 (partition 1)": 1,
        "EBF site 32 (partition 1)": 1,
        "EBF site 320 (partition 1)": 1,
        "EBF site 321 (partition 1)": 1,
        "EBF site 322 (partition 1)": 1,
        "EBF site 323 (partition 1)": 1,
        "EBF site 324 (partition 1)": 1,
        "EBF site 325 (partition 1)": 1,
        "EBF site 326 (partition 1)": 1,
        "EBF site 328 (partition 1)": 1,
        "EBF site 329 (partition 1)": 1,
        "EBF site 33 (partition 1)": 1,
        "EBF site 330 (partition 1)": 1,
        "EBF site 331 (partition 1)": 1,
        "EBF site 332 (partition 1)": 1,
        "EBF site 333 (partition 1)": 1,
        "EBF site 334 (partition 1)": 1,
        "EBF site 336 (partition 1)": 1,
        "EBF site 337 (partition 1)": 1,
        "EBF site 339 (partition 1)": 1,
        "EBF site 34 (partition 1)": 1,
        "EBF site 340 (partition 1)": 1,
        "EBF site 341 (partition 1)": 1,
        "EBF site 342 (partition 1)": 1,
        "EBF site 343 (partition 1)": 1,
        "EBF site 344 (partition 1)": 1,
        "EBF site 345 (partition 1)": 1,
        "EBF site 346 (partition 1)": 1,
        "EBF site 347 (partition 1)": 1,
        "EBF site 348 (partition 1)": 1,
        "EBF site 349 (partition 1)": 1,
        "EBF site 35 (partition 1)": 1,
        "EBF site 350 (partition 1)": 1,
        "EBF site 351 (partition 1)": 1,
        "EBF site 352 (partition 1)": 1,
        "EBF site 353 (partition 1)": 1,
        "EBF site 354 (partition 1)": 1,
        "EBF site 355 (partition 1)": 1,
        "EBF site 356 (partition 1)": 1,
        "EBF site 357 (partition 1)": 1,
        "EBF site 358 (partition 1)": 1,
        "EBF site 359 (partition 1)": 1,
        "EBF site 36 (partition 1)": 1,
        "EBF site 360 (partition 1)": 1,
        "EBF site 362 (partition 1)": 1,
        "EBF site 363 (partition 1)": 1,
        "EBF site 364 (partition 1)": 1,
        "EBF site 365 (partition 1)": 1,
        "EBF site 366 (partition 1)": 1,
        "EBF site 367 (partition 1)": 1,
        "EBF site 368 (partition 1)": 1,
        "EBF site 369 (partition 1)": 1,
        "EBF site 37 (partition 1)": 1,
        "EBF site 370 (partition 1)": 1,
        "EBF site 371 (partition 1)": 1,
        "EBF site 372 (partition 1)": 1,
        "EBF site 373 (partition 1)": 1,
        "EBF site 374 (partition 1)": 1,
        "EBF site 375 (partition 1)": 1,
        "EBF site 376 (partition 1)": 1,
        "EBF site 377 (partition 1)": 1,
        "EBF site 378 (partition 1)": 1,
        "EBF site 38 (partition 1)": 1,
        "EBF site 380 (partition 1)": 0.9999999949752406,
        "EBF site 381 (partition 1)": 1,
        "EBF site 382 (partition 1)": 1,
        "EBF site 384 (partition 1)": 1,
        "EBF site 387 (partition 1)": 1,
        "EBF site 389 (partition 1)": 1,
        "EBF site 39 (partition 1)": 1,
        "EBF site 390 (partition 1)": 1,
        "EBF site 391 (partition 1)": 1,
        "EBF site 392 (partition 1)": 1,
        "EBF site 393 (partition 1)": 1,
        "EBF site 395 (partition 1)": 1,
        "EBF site 396 (partition 1)": 1,
        "EBF site 397 (partition 1)": 1,
        "EBF site 398 (partition 1)": 1,
        "EBF site 399 (partition 1)": 1,
        "EBF site 4 (partition 1)": 1,
        "EBF site 40 (partition 1)": 1,
        "EBF site 400 (partition 1)": 1,
        "EBF site 41 (partition 1)": 1,
        "EBF site 42 (partition 1)": 1,
        "EBF site 43 (partition 1)": 1,
        "EBF site 44 (partition 1)": 1,
        "EBF site 45 (partition 1)": 1,
        "EBF site 46 (partition 1)": 1,
        "EBF site 47 (partition 1)": 1,
        "EBF site 48 (partition 1)": 1,
        "EBF site 49 (partition 1)": 1,
        "EBF site 5 (partition 1)": 1,
        "EBF site 50 (partition 1)": 1,
        "EBF site 51 (partition 1)": 1,
        "EBF site 52 (partition 1)": 1,
        "EBF site 53 (partition 1)": 1,
        "EBF site 54 (partition 1)": 1,
        "EBF site 55 (partition 1)": 1,
        "EBF site 56 (partition 1)": 1,
        "EBF site 57 (partition 1)": 1,
        "EBF site 58 (partition 1)": 1,
        "EBF site 59 (partition 1)": 1,
        "EBF site 6 (partition 1)": 1,
        "EBF site 60 (partition 1)": 1,
        "EBF site 61 (partition 1)": 1,
        "EBF site 62 (partition 1)": 1,
        "EBF site 63 (partition 1)": 1,
        "EBF site 64 (partition 1)": 0.9999999949752406,
        "EBF site 65 (partition 1)": 1,
        "EBF site 66 (partition 1)": 1,
        "EBF site 67 (partition 1)": 1,
        "EBF site 68 (partition 1)": 1,
        "EBF site 69 (partition 1)": 1,
        "EBF site 7 (partition 1)": 1,
        "EBF site 70 (partition 1)": 1,
        "EBF site 71 (partition 1)": 1,
        "EBF site 72 (partition 1)": 1,
        "EBF site 73 (partition 1)": 1,
        "EBF site 74 (partition 1)": 1,
        "EBF site 75 (partition 1)": 1,
        "EBF site 76 (partition 1)": 1,
        "EBF site 77 (partition 1)": 1,
        "EBF site 78 (partition 1)": 1,
        "EBF site 79 (partition 1)": 1,
        "EBF site 8 (partition 1)": 1,
        "EBF site 80 (partition 1)": 1,
        "EBF site 81 (partition 1)": 1,
        "EBF site 82 (partition 1)": 1,
        "EBF site 83 (partition 1)": 1,
        "EBF site 84 (partition 1)": 1,
        "EBF site 85 (partition 1)": 1,
        "EBF site 86 (partition 1)": 1,
        "EBF site 87 (partition 1)": 1,
        "EBF site 88 (partition 1)": 1,
        "EBF site 89 (partition 1)": 1,
        "EBF site 9 (partition 1)": 1,
        "EBF site 90 (partition 1)": 1,
        "EBF site 91 (partition 1)": 1,
        "EBF site 93 (partition 1)": 1,
        "EBF site 94 (partition 1)": 1,
        "EBF site 95 (partition 1)": 1,
        "EBF site 96 (partition 1)": 1,
        "EBF site 97 (partition 1)": 1,
        "EBF site 98 (partition 1)": 1,
        "EBF site 99 (partition 1)": 1,
        "Global MG94xREV": 0,
        "Nucleotide GTR": 0.000838073034440734,
        "original name": "FUSARIUM_SP_ISOLATE_SOL6_1"
      },
      "FUSARIUM_SP_STRAIN_SOL2_1": {
        "EBF site 1 (partition 1)": 1,
        "EBF site 10 (partition 1)": 1,
        "EBF site 100 (partition 1)": 1,
        "EBF site 101 (partition 1)": 1,
        "EBF site 102 (partition 1)": 1,
        "EBF site 103 (partition 1)": 1,
        "EBF site 104 (partition 1)": 1,
        "EBF site 105 (partition 1)": 1,
        "EBF site 106 (partition 1)": 1,
        "EBF site 107 (partition 1)": 1,
        "EBF site 108 (partition 1)": 1,
        "EBF site 109 (partition 1)": 1,
        "EBF site 11 (partition 1)": 1,
        "EBF site 110 (partition 1)": 1,
        "EBF site 111 (partition 1)": 1,
        "EBF site 112 (partition 1)": 1,
        "EBF site 113 (partition 1)": 1,
        "EBF site 114 (partition 1)": 1,
        "EBF site 115 (partition 1)": 1,
        "EBF site 116 (partition 1)": 1,
        "EBF site 117 (partition 1)": 0.9918496979864653,
        "EBF site 118 (partition 1)": 1,
        "EBF site 119 (partition 1)": 1,
        "EBF site 120 (partition 1)": 0.9799358768470022,
        "EBF site 121 (partition 1)": 1,
        "EBF site 122 (partition 1)": 1,
        "EBF site 123 (partition 1)": 1,
        "EBF site 124 (partition 1)": 1,
        "EBF site 125 (partition 1)": 1,
        "EBF site 126 (partition 1)": 1,
        "EBF site 127 (partition 1)": 0.9958290599562946,
        "EBF site 128 (partition 1)": 1,
        "EBF site 129 (partition 1)": 1,
        "EBF site 13 (partition 1)": 1,
        "EBF site 130 (partition 1)": 1,
        "EBF site 131 (partition 1)": 1,
        "EBF site 132 (partition 1)": 1,
        "EBF site 133 (partition 1)": 1,
        "EBF site 134 (partition 1)": 1,
        "EBF site 135 (partition 1)": 1,
        "EBF site 136 (partition 1)": 0.9915206889156757,
        "EBF site 137 (partition 1)": 1,
        "EBF site 139 (partition 1)": 1,
        "EBF site 14 (partition 1)": 0.9948307338908443,
        "EBF site 140 (partition 1)": 1,
        "EBF site 141 (partition 1)": 1,
        "EBF site 142 (partition 1)": 1,
        "EBF site 143 (partition 1)": 1,
        "EBF site 144 (partition 1)": 1,
        "EBF site 146 (partition 1)": 1,
        "EBF site 147 (partition 1)": 1,
        "EBF site 148 (partition 1)": 1,
        "EBF site 149 (partition 1)": 1,
        "EBF site 15 (partition 1)": 1,
        "EBF site 150 (partition 1)": 1,
        "EBF site 151 (partition 1)": 1,
        "EBF site 152 (partition 1)": 1,
        "EBF site 153 (partition 1)": 1,
        "EBF site 155 (partition 1)": 1,
        "EBF site 156 (partition 1)": 1,
        "EBF site 157 (partition 1)": 1,
        "EBF site 158 (partition 1)": 1,
        "EBF site 159 (partition 1)": 0.7647497921512205,
        "EBF site 16 (partition 1)": 1,
        "EBF site 160 (partition 1)": 1,
        "EBF site 161 (partition 1)": 1,
        "EBF site 162 (partition 1)": 1,
        "EBF site 163 (partition 1)": 0.7286582222111929,
        "EBF site 164 (partition 1)": 1,
        "EBF site 165 (partition 1)": 1,
        "EBF site 166 (partition 1)": 1,
        "EBF site 167 (partition 1)": 0.9956452695492872,
        "EBF site 168 (partition 1)": 1,
        "EBF site 169 (partition 1)": 1,
        "EBF site 17 (partition 1)": 0.9939053187872959,
        "EBF site 170 (partition 1)": 1,
        "EBF site 171 (partition 1)": 1,
        "EBF site 172 (partition 1)": 1,
        "EBF site 173 (partition 1)": 1,
        "EBF site 174 (partition 1)": 1,
        "EBF site 175 (partition 1)": 1,
        "EBF site 176 (partition 1)": 1,
        "EBF site 177 (partition 1)": 1,
        "EBF site 178 (partition 1)": 1,
        "EBF site 179 (partition 1)": 1,
        "EBF site 18 (partition 1)": 1,
        "EBF site 180 (partition 1)": 1,
        "EBF site 181 (partition 1)": 1,
        "EBF site 182 (partition 1)": 1,
        "EBF site 183 (partition 1)": 1,
        "EBF site 184 (partition 1)": 1,
        "EBF site 185 (partition 1)": 1,
        "EBF site 186 (partition 1)": 0.9658020397390121,
        "EBF site 187 (partition 1)": 1,
        "EBF site 188 (partition 1)": 1,
        "EBF site 189 (partition 1)": 1,
        "EBF site 19 (partition 1)": 1,
        "EBF site 190 (partition 1)": 1,
        "EBF site 191 (partition 1)": 1,
        "EBF site 192 (partition 1)": 1,
        "EBF site 193 (partition 1)": 1,
        "EBF site 194 (partition 1)": 1,
        "EBF site 195 (partition 1)": 1,
        "EBF site 196 (partition 1)": 1,
        "EBF site 197 (partition 1)": 1,
        "EBF site 198 (partition 1)": 1,
        "EBF site 199 (partition 1)": 0.9940849211495609,
        "EBF site 2 (partition 1)": 1,
        "EBF site 20 (partition 1)": 1,
        "EBF site 200 (partition 1)": 1,
        "EBF site 201 (partition 1)": 1,
        "EBF site 202 (partition 1)": 1,
        "EBF site 203 (partition 1)": 1,
        "EBF site 204 (partition 1)": 1,
        "EBF site 205 (partition 1)": 1,
        "EBF site 206 (partition 1)": 1,
        "EBF site 207 (partition 1)": 1,
        "EBF site 208 (partition 1)": 1,
        "EBF site 209 (partition 1)": 0.8497788101838406,
        "EBF site 21 (partition 1)": 1,
        "EBF site 210 (partition 1)": 0.9804259649872673,
        "EBF site 211 (partition 1)": 1,
        "EBF site 212 (partition 1)": 1,
        "EBF site 213 (partition 1)": 1,
        "EBF site 214 (partition 1)": 1,
        "EBF site 215 (partition 1)": 1,
        "EBF site 216 (partition 1)": 1,
        "EBF site 217 (partition 1)": 1,
        "EBF site 218 (partition 1)": 1,
        "EBF site 219 (partition 1)": 1,
        "EBF site 22 (partition 1)": 1,
        "EBF site 220 (partition 1)": 1,
        "EBF site 221 (partition 1)": 1,
        "EBF site 222 (partition 1)": 1,
        "EBF site 223 (partition 1)": 0.9978630579521387,
        "EBF site 225 (partition 1)": 1,
        "EBF site 226 (partition 1)": 1,
        "EBF site 227 (partition 1)": 1,
        "EBF site 228 (partition 1)": 0.9817197137838936,
        "EBF site 229 (partition 1)": 0.9500333501002639,
        "EBF site 23 (partition 1)": 0.9309118770503657,
        "EBF site 230 (partition 1)": 1,
        "EBF site 231 (partition 1)": 1,
        "EBF site 232 (partition 1)": 1,
        "EBF site 233 (partition 1)": 1,
        "EBF site 234 (partition 1)": 1,
        "EBF site 235 (partition 1)": 1,
        "EBF site 236 (partition 1)": 1,
        "EBF site 237 (partition 1)": 1,
        "EBF site 239 (partition 1)": 1,
        "EBF site 24 (partition 1)": 0.8344061065616216,
        "EBF site 240 (partition 1)": 1,
        "EBF site 241 (partition 1)": 1,
        "EBF site 242 (partition 1)": 1,
        "EBF site 243 (partition 1)": 1,
        "EBF site 244 (partition 1)": 1,
        "EBF site 245 (partition 1)": 1,
        "EBF site 246 (partition 1)": 1,
        "EBF site 247 (partition 1)": 1,
        "EBF site 248 (partition 1)": 1,
        "EBF site 249 (partition 1)": 1,
        "EBF site 25 (partition 1)": 1,
        "EBF site 250 (partition 1)": 1,
        "EBF site 251 (partition 1)": 1,
        "EBF site 252 (partition 1)": 1,
        "EBF site 253 (partition 1)": 1,
        "EBF site 254 (partition 1)": 1,
        "EBF site 255 (partition 1)": 1,
        "EBF site 256 (partition 1)": 1,
        "EBF site 257 (partition 1)": 1,
        "EBF site 258 (partition 1)": 1,
        "EBF site 259 (partition 1)": 1,
        "EBF site 26 (partition 1)": 0.9515990454432557,
        "EBF site 260 (partition 1)": 1,
        "EBF site 261 (partition 1)": 1,
        "EBF site 262 (partition 1)": 1,
        "EBF site 263 (partition 1)": 1,
        "EBF site 264 (partition 1)": 1,
        "EBF site 265 (partition 1)": 1,
        "EBF site 266 (partition 1)": 0.9954110475580347,
        "EBF site 267 (partition 1)": 1,
        "EBF site 268 (partition 1)": 1,
        "EBF site 269 (partition 1)": 1,
        "EBF site 27 (partition 1)": 1,
        "EBF site 270 (partition 1)": 0.1753141259979766,
        "EBF site 271 (partition 1)": 1,
        "EBF site 272 (partition 1)": 1,
        "EBF site 273 (partition 1)": 1,
        "EBF site 274 (partition 1)": 0.8920652064281888,
        "EBF site 275 (partition 1)": 1,
        "EBF site 276 (partition 1)": 0.9912109913594869,
        "EBF site 277 (partition 1)": 1,
        "EBF site 278 (partition 1)": 1,
        "EBF site 279 (partition 1)": 1,
        "EBF site 28 (partition 1)": 0.9743437136623803,
        "EBF site 280 (partition 1)": 1,
        "EBF site 281 (partition 1)": 1,
        "EBF site 282 (partition 1)": 1,
        "EBF site 283 (partition 1)": 1,
        "EBF site 284 (partition 1)": 1,
        "EBF site 285 (partition 1)": 0.992710338726377,
        "EBF site 286 (partition 1)": 1,
        "EBF site 287 (partition 1)": 1,
        "EBF site 288 (partition 1)": 1,
        "EBF site 289 (partition 1)": 1,
        "EBF site 29 (partition 1)": 1,
        "EBF site 290 (partition 1)": 1,
        "EBF site 292 (partition 1)": 1,
        "EBF site 293 (partition 1)": 1,
        "EBF site 294 (partition 1)": 1,
        "EBF site 295 (partition 1)": 1,
        "EBF site 296 (partition 1)": 0.9937343645631244,
        "EBF site 297 (partition 1)": 1,
        "EBF site 298 (partition 1)": 1,
        "EBF site 299 (partition 1)": 1,
        "EBF site 3 (partition 1)": 1,
        "EBF site 30 (partition 1)": 1,
        "EBF site 300 (partition 1)": 1,
        "EBF site 301 (partition 1)": 1,
        "EBF site 302 (partition 1)": 1,
        "EBF site 303 (partition 1)": 1,
        "EBF site 304 (partition 1)": 0.9906625172940129,
        "EBF site 305 (partition 1)": 1,
        "EBF site 306 (partition 1)": 0.9893883355219708,
        "EBF site 307 (partition 1)": 0.96607462387436,
        "EBF site 308 (partition 1)": 0.9998662864922803,
        "EBF site 309 (partition 1)": 1,
        "EBF site 31 (partition 1)": 1,
        "EBF site 310 (partition 1)": 1,
        "EBF site 311 (partition 1)": 1,
        "EBF site 312 (partition 1)": 1,
        "EBF site 313 (partition 1)": 0.9952560240713079,
        "EBF site 314 (partition 1)": 1,
        "EBF site 315 (partition 1)": 1,
        "EBF site 316 (partition 1)": 0.995408803463554,
        "EBF site 317 (partition 1)": 1,
        "EBF site 318 (partition 1)": 1,
        "EBF site 319 (partition 1)": 1,
        "EBF site 32 (partition 1)": 1,
        "EBF site 320 (partition 1)": 1,
        "EBF site 321 (partition 1)": 1,
        "EBF site 322 (partition 1)": 1,
        "EBF site 323 (partition 1)": 1,
        "EBF site 324 (partition 1)": 0.9810401913947341,
        "EBF site 325 (partition 1)": 1,
        "EBF site 326 (partition 1)": 0.9961938501043621,
        "EBF site 328 (partition 1)": 1,
        "EBF site 329 (partition 1)": 0.8135719806957242,
        "EBF site 33 (partition 1)": 1,
        "EBF site 330 (partition 1)": 0.9816675291733881,
        "EBF site 331 (partition 1)": 1,
        "EBF site 332 (partition 1)": 1,
        "EBF site 333 (partition 1)": 1,
        "EBF site 334 (partition 1)": 1,
        "EBF site 336 (partition 1)": 1,
        "EBF site 337 (partition 1)": 1,
        "EBF site 339 (partition 1)": 1,
        "EBF site 34 (partition 1)": 1,
        "EBF site 340 (partition 1)": 1,
        "EBF site 341 (partition 1)": 1,
        "EBF site 342 (partition 1)": 1,
        "EBF site 343 (partition 1)": 1,
        "EBF site 344 (partition 1)": 1,
        "EBF site 345 (partition 1)": 1,
        "EBF site 346 (partition 1)": 1,
        "EBF site 347 (partition 1)": 1,
        "EBF site 348 (partition 1)": 1,
        "EBF site 349 (partition 1)": 1,
        "EBF site 35 (partition 1)": 1,
        "EBF site 350 (partition 1)": 0.7103621334086061,
        "EBF site 351 (partition 1)": 1,
        "EBF site 352 (partition 1)": 0.9856228710983534,
        "EBF site 353 (partition 1)": 0.877536426428788,
        "EBF site 354 (partition 1)": 1,
        "EBF site 355 (partition 1)": 1,
        "EBF site 356 (partition 1)": 1,
        "EBF site 357 (partition 1)": 1,
        "EBF site 358 (partition 1)": 1,
        "EBF site 359 (partition 1)": 0.5908334448415351,
        "EBF site 36 (partition 1)": 1,
        "EBF site 360 (partition 1)": 1,
        "EBF site 362 (partition 1)": 1,
        "EBF site 363 (partition 1)": 1,
        "EBF site 364 (partition 1)": 0.9408584580138961,
        "EBF site 365 (partition 1)": 1,
        "EBF site 366 (partition 1)": 1,
        "EBF site 367 (partition 1)": 1,
        "EBF site 368 (partition 1)": 1,
        "EBF site 369 (partition 1)": 1,
        "EBF site 37 (partition 1)": 1,
        "EBF site 370 (partition 1)": 0.858797785893391,
        "EBF site 371 (partition 1)": 1,
        "EBF site 372 (partition 1)": 0.9954367517345154,
        "EBF site 373 (partition 1)": 1,
        "EBF site 374 (partition 1)": 0.9541536992323143,
        "EBF site 375 (partition 1)": 1,
        "EBF site 376 (partition 1)": 1,
        "EBF site 377 (partition 1)": 1,
        "EBF site 378 (partition 1)": 1,
        "EBF site 38 (partition 1)": 1,
        "EBF site 380 (partition 1)": 0.9998662864922803,
        "EBF site 381 (partition 1)": 0.9507088675288157,
        "EBF site 382 (partition 1)": 1,
        "EBF site 384 (partition 1)": 1,
        "EBF site 387 (partition 1)": 1,
        "EBF site 389 (partition 1)": 1,
        "EBF site 39 (partition 1)": 1,
        "EBF site 390 (partition 1)": 1,
        "EBF site 391 (partition 1)": 1,
        "EBF site 392 (partition 1)": 1,
        "EBF site 393 (partition 1)": 1,
        "EBF site 395 (partition 1)": 1,
        "EBF site 396 (partition 1)": 1,
        "EBF site 397 (partition 1)": 0.7036074490076043,
        "EBF site 398 (partition 1)": 1,
        "EBF site 399 (partition 1)": 1,
        "EBF site 4 (partition 1)": 1,
        "EBF site 40 (partition 1)": 1,
        "EBF site 400 (partition 1)": 0.7135510144027326,
        "EBF site 41 (partition 1)": 1,
        "EBF site 42 (partition 1)": 1,
        "EBF site 43 (partition 1)": 1,
        "EBF site 44 (partition 1)": 0.9164730704859086,
        "EBF site 45 (partition 1)": 1,
        "EBF site 46 (partition 1)": 0.888733519668757,
        "EBF site 47 (partition 1)": 0.9167022911297914,
        "EBF site 48 (partition 1)": 1,
        "EBF site 49 (partition 1)": 1,
        "EBF site 5 (partition 1)": 1,
        "EBF site 50 (partition 1)": 1,
        "EBF site 51 (partition 1)": 1,
        "EBF site 52 (partition 1)": 1,
        "EBF site 53 (partition 1)": 1,
        "EBF site 54 (partition 1)": 1,
        "EBF site 55 (partition 1)": 1,
        "EBF site 56 (partition 1)": 1,
        "EBF site 57 (partition 1)": 1,
        "EBF site 58 (partition 1)": 1,
        "EBF site 59 (partition 1)": 1,
        "EBF site 6 (partition 1)": 1,
        "EBF site 60 (partition 1)": 1,
        "EBF site 61 (partition 1)": 1,
        "EBF site 62 (partition 1)": 1,
        "EBF site 63 (partition 1)": 1,
        "EBF site 64 (partition 1)": 0.9996177803094871,
        "EBF site 65 (partition 1)": 1,
        "EBF site 66 (partition 1)": 1,
        "EBF site 67 (partition 1)": 1,
        "EBF site 68 (partition 1)": 1,
        "EBF site 69 (partition 1)": 1,
        "EBF site 7 (partition 1)": 1,
        "EBF site 70 (partition 1)": 0.9939290455690906,
        "EBF site 71 (partition 1)": 1,
        "EBF site 72 (partition 1)": 1,
        "EBF site 73 (partition 1)": 1,
        "EBF site 74 (partition 1)": 1,
        "EBF site 75 (partition 1)": 1,
        "EBF site 76 (partition 1)": 1,
        "EBF site 77 (partition 1)": 1,
        "EBF site 78 (partition 1)": 1,
        "EBF site 79 (partition 1)": 1,
        "EBF site 8 (partition 1)": 1,
        "EBF site 80 (partition 1)": 1,
        "EBF site 81 (partition 1)": 1,
        "EBF site 82 (partition 1)": 1,
        "EBF site 83 (partition 1)": 1,
        "EBF site 84 (partition 1)": 1,
        "EBF site 85 (partition 1)": 1,
        "EBF site 86 (partition 1)": 1,
        "EBF site 87 (partition 1)": 1,
        "EBF site 88 (partition 1)": 1,
        "EBF site 89 (partition 1)": 1,
        "EBF site 9 (partition 1)": 1,
        "EBF site 90 (partition 1)": 1,
        "EBF site 91 (partition 1)": 0.905634417008438,
        "EBF site 93 (partition 1)": 1,
        "EBF site 94 (partition 1)": 1,
        "EBF site 95 (partition 1)": 1,
        "EBF site 96 (partition 1)": 1,
        "EBF site 97 (partition 1)": 1,
        "EBF site 98 (partition 1)": 1,
        "EBF site 99 (partition 1)": 1,
        "Global MG94xREV": 0.0008363873823500576,
        "Nucleotide GTR": 0,
        "original name": "FUSARIUM_SP_STRAIN_SOL2_1"
      },
      "FUSARIUM_SP_STRAIN_SOL2_2": {
        "EBF site 1 (partition 1)": 1,
        "EBF site 10 (partition 1)": 1,
        "EBF site 100 (partition 1)": 1,
        "EBF site 101 (partition 1)": 1,
        "EBF site 102 (partition 1)": 1,
        "EBF site 103 (partition 1)": 1,
        "EBF site 104 (partition 1)": 1,
        "EBF site 105 (partition 1)": 1,
        "EBF site 106 (partition 1)": 1,
        "EBF site 107 (partition 1)": 1,
        "EBF site 108 (partition 1)": 1,
        "EBF site 109 (partition 1)": 1,
        "EBF site 11 (partition 1)": 1,
        "EBF site 110 (partition 1)": 1,
        "EBF site 111 (partition 1)": 1,
        "EBF site 112 (partition 1)": 1,
        "EBF site 113 (partition 1)": 1,
        "EBF site 114 (partition 1)": 1,
        "EBF site 115 (partition 1)": 1,
        "EBF site 116 (partition 1)": 1,
        "EBF site 117 (partition 1)": 0.9932802758737324,
        "EBF site 118 (partition 1)": 1,
        "EBF site 119 (partition 1)": 1,
        "EBF site 120 (partition 1)": 0.9784477478733277,
        "EBF site 121 (partition 1)": 1,
        "EBF site 122 (partition 1)": 1,
        "EBF site 123 (partition 1)": 1,
        "EBF site 124 (partition 1)": 1,
        "EBF site 125 (partition 1)": 1,
        "EBF site 126 (partition 1)": 1,
        "EBF site 127 (partition 1)": 0.9952280982462003,
        "EBF site 128 (partition 1)": 1,
        "EBF site 129 (partition 1)": 1,
        "EBF site 13 (partition 1)": 1,
        "EBF site 130 (partition 1)": 1,
        "EBF site 131 (partition 1)": 1,
        "EBF site 132 (partition 1)": 1,
        "EBF site 133 (partition 1)": 1,
        "EBF site 134 (partition 1)": 1,
        "EBF site 135 (partition 1)": 1,
        "EBF site 136 (partition 1)": 0.9852994434843876,
        "EBF site 137 (partition 1)": 1,
        "EBF site 139 (partition 1)": 1,
        "EBF site 14 (partition 1)": 0.9940866303761922,
        "EBF site 140 (partition 1)": 1,
        "EBF site 141 (partition 1)": 1,
        "EBF site 142 (partition 1)": 1,
        "EBF site 143 (partition 1)": 1,
        "EBF site 144 (partition 1)": 1,
        "EBF site 146 (partition 1)": 1,
        "EBF site 147 (partition 1)": 1,
        "EBF site 148 (partition 1)": 1,
        "EBF site 149 (partition 1)": 1,
        "EBF site 15 (partition 1)": 1,
        "EBF site 150 (partition 1)": 1,
        "EBF site 151 (partition 1)": 1,
        "EBF site 152 (partition 1)": 1,
        "EBF site 153 (partition 1)": 1,
        "EBF site 155 (partition 1)": 1,
        "EBF site 156 (partition 1)": 1,
        "EBF site 157 (partition 1)": 1,
        "EBF site 158 (partition 1)": 1,
        "EBF site 159 (partition 1)": 0.7364141795305177,
        "EBF site 16 (partition 1)": 1,
        "EBF site 160 (partition 1)": 1,
        "EBF site 161 (partition 1)": 1,
        "EBF site 162 (partition 1)": 1,
        "EBF site 163 (partition 1)": 0.6970656827957306,
        "EBF site 164 (partition 1)": 1,
        "EBF site 165 (partition 1)": 1,
        "EBF site 166 (partition 1)": 1,
        "EBF site 167 (partition 1)": 0.9950178805240916,
        "EBF site 168 (partition 1)": 1,
        "EBF site 169 (partition 1)": 1,
        "EBF site 17 (partition 1)": 0.9948467695108425,
        "EBF site 170 (partition 1)": 1,
        "EBF site 171 (partition 1)": 1,
        "EBF site 172 (partition 1)": 1,
        "EBF site 173 (partition 1)": 1,
        "EBF site 174 (partition 1)": 1,
        "EBF site 175 (partition 1)": 1,
        "EBF site 176 (partition 1)": 1,
        "EBF site 177 (partition 1)": 1,
        "EBF site 178 (partition 1)": 1,
        "EBF site 179 (partition 1)": 1,
        "EBF site 18 (partition 1)": 1,
        "EBF site 180 (partition 1)": 1,
        "EBF site 181 (partition 1)": 1,
        "EBF site 182 (partition 1)": 1,
        "EBF site 183 (partition 1)": 1,
        "EBF site 184 (partition 1)": 1,
        "EBF site 185 (partition 1)": 1,
        "EBF site 186 (partition 1)": 0.9609754151275401,
        "EBF site 187 (partition 1)": 1,
        "EBF site 188 (partition 1)": 1,
        "EBF site 189 (partition 1)": 1,
        "EBF site 19 (partition 1)": 1,
        "EBF site 190 (partition 1)": 1,
        "EBF site 191 (partition 1)": 1,
        "EBF site 192 (partition 1)": 1,
        "EBF site 193 (partition 1)": 1,
        "EBF site 194 (partition 1)": 1,
        "EBF site 195 (partition 1)": 1,
        "EBF site 196 (partition 1)": 1,
        "EBF site 197 (partition 1)": 1,
        "EBF site 198 (partition 1)": 1,
        "EBF site 199 (partition 1)": 0.9932337903453203,
        "EBF site 2 (partition 1)": 1,
        "EBF site 20 (partition 1)": 1,
        "EBF site 200 (partition 1)": 1,
        "EBF site 201 (partition 1)": 1,
        "EBF site 202 (partition 1)": 1,
        "EBF site 203 (partition 1)": 1,
        "EBF site 204 (partition 1)": 1,
        "EBF site 205 (partition 1)": 1,
        "EBF site 206 (partition 1)": 1,
        "EBF site 207 (partition 1)": 1,
        "EBF site 208 (partition 1)": 1,
        "EBF site 209 (partition 1)": 0.8610829989322387,
        "EBF site 21 (partition 1)": 1,
        "EBF site 210 (partition 1)": 0.9735272752149671,
        "EBF site 211 (partition 1)": 1,
        "EBF site 212 (partition 1)": 1,
        "EBF site 213 (partition 1)": 1,
        "EBF site 214 (partition 1)": 1,
        "EBF site 215 (partition 1)": 1,
        "EBF site 216 (partition 1)": 1,
        "EBF site 217 (partition 1)": 1,
        "EBF site 218 (partition 1)": 1,
        "EBF site 219 (partition 1)": 1,
        "EBF site 22 (partition 1)": 1,
        "EBF site 220 (partition 1)": 1,
        "EBF site 221 (partition 1)": 1,
        "EBF site 222 (partition 1)": 1,
        "EBF site 223 (partition 1)": 0.9975547773781991,
        "EBF site 225 (partition 1)": 1,
        "EBF site 226 (partition 1)": 1,
        "EBF site 227 (partition 1)": 1,
        "EBF site 228 (partition 1)": 0.9791107325954312,
        "EBF site 229 (partition 1)": 0.9430572802450441,
        "EBF site 23 (partition 1)": 0.8917180729573833,
        "EBF site 230 (partition 1)": 1,
        "EBF site 231 (partition 1)": 1,
        "EBF site 232 (partition 1)": 1,
        "EBF site 233 (partition 1)": 1,
        "EBF site 234 (partition 1)": 1,
        "EBF site 235 (partition 1)": 1,
        "EBF site 236 (partition 1)": 1,
        "EBF site 237 (partition 1)": 1,
        "EBF site 239 (partition 1)": 1,
        "EBF site 24 (partition 1)": 0.8202812602821259,
        "EBF site 240 (partition 1)": 1,
        "EBF site 241 (partition 1)": 1,
        "EBF site 242 (partition 1)": 1,
        "EBF site 243 (partition 1)": 1,
        "EBF site 244 (partition 1)": 1,
        "EBF site 245 (partition 1)": 1,
        "EBF site 246 (partition 1)": 1,
        "EBF site 247 (partition 1)": 1,
        "EBF site 248 (partition 1)": 1,
        "EBF site 249 (partition 1)": 1,
        "EBF site 25 (partition 1)": 1,
        "EBF site 250 (partition 1)": 1,
        "EBF site 251 (partition 1)": 1,
        "EBF site 252 (partition 1)": 1,
        "EBF site 253 (partition 1)": 1,
        "EBF site 254 (partition 1)": 1,
        "EBF site 255 (partition 1)": 1,
        "EBF site 256 (partition 1)": 1,
        "EBF site 257 (partition 1)": 1,
        "EBF site 258 (partition 1)": 1,
        "EBF site 259 (partition 1)": 1,
        "EBF site 26 (partition 1)": 0.9500954722131915,
        "EBF site 260 (partition 1)": 1,
        "EBF site 261 (partition 1)": 1,
        "EBF site 262 (partition 1)": 1,
        "EBF site 263 (partition 1)": 1,
        "EBF site 264 (partition 1)": 1,
        "EBF site 265 (partition 1)": 1,
        "EBF site 266 (partition 1)": 0.9926540918890755,
        "EBF site 267 (partition 1)": 1,
        "EBF site 268 (partition 1)": 1,
        "EBF site 269 (partition 1)": 1,
        "EBF site 27 (partition 1)": 1,
        "EBF site 270 (partition 1)": 0.1754636716245787,
        "EBF site 271 (partition 1)": 1,
        "EBF site 272 (partition 1)": 1,
        "EBF site 273 (partition 1)": 1,
        "EBF site 274 (partition 1)": 0.9018047330908925,
        "EBF site 275 (partition 1)": 1,
        "EBF site 276 (partition 1)": 0.9881600491353465,
        "EBF site 277 (partition 1)": 1,
        "EBF site 278 (partition 1)": 1,
        "EBF site 279 (partition 1)": 1,
        "EBF site 28 (partition 1)": 0.9668567018905948,
        "EBF site 280 (partition 1)": 1,
        "EBF site 281 (partition 1)": 1,
        "EBF site 282 (partition 1)": 1,
        "EBF site 283 (partition 1)": 1,
        "EBF site 284 (partition 1)": 1,
        "EBF site 285 (partition 1)": 0.9916623518693628,
        "EBF site 286 (partition 1)": 1,
        "EBF site 287 (partition 1)": 1,
        "EBF site 288 (partition 1)": 1,
        "EBF site 289 (partition 1)": 1,
        "EBF site 29 (partition 1)": 1,
        "EBF site 290 (partition 1)": 1,
        "EBF site 292 (partition 1)": 1,
        "EBF site 293 (partition 1)": 1,
        "EBF site 294 (partition 1)": 1,
        "EBF site 295 (partition 1)": 1,
        "EBF site 296 (partition 1)": 0.9928329210363254,
        "EBF site 297 (partition 1)": 1,
        "EBF site 298 (partition 1)": 1,
        "EBF site 299 (partition 1)": 1,
        "EBF site 3 (partition 1)": 1,
        "EBF site 30 (partition 1)": 1,
        "EBF site 300 (partition 1)": 1,
        "EBF site 301 (partition 1)": 1,
        "EBF site 302 (partition 1)": 1,
        "EBF site 303 (partition 1)": 1,
        "EBF site 304 (partition 1)": 0.9889474199779493,
        "EBF site 305 (partition 1)": 1,
        "EBF site 306 (partition 1)": 0.9878668198097551,
        "EBF site 307 (partition 1)": 0.9612864242753785,
        "EBF site 308 (partition 1)": 0.9998469630514274,
        "EBF site 309 (partition 1)": 1,
        "EBF site 31 (partition 1)": 1,
        "EBF site 310 (partition 1)": 1,
        "EBF site 311 (partition 1)": 1,
        "EBF site 312 (partition 1)": 1,
        "EBF site 313 (partition 1)": 0.9917631815318941,
        "EBF site 314 (partition 1)": 1,
        "EBF site 315 (partition 1)": 1,
        "EBF site 316 (partition 1)": 0.9954068216506027,
        "EBF site 317 (partition 1)": 1,
        "EBF site 318 (partition 1)": 1,
        "EBF site 319 (partition 1)": 1,
        "EBF site 32 (partition 1)": 1,
        "EBF site 320 (partition 1)": 1,
        "EBF site 321 (partition 1)": 1,
        "EBF site 322 (partition 1)": 1,
        "EBF site 323 (partition 1)": 1,
        "EBF site 324 (partition 1)": 0.9783385388786316,
        "EBF site 325 (partition 1)": 1,
        "EBF site 326 (partition 1)": 0.9949106190516813,
        "EBF site 328 (partition 1)": 1,
        "EBF site 329 (partition 1)": 0.7901390651909128,
        "EBF site 33 (partition 1)": 1,
        "EBF site 330 (partition 1)": 0.9833769470492357,
        "EBF site 331 (partition 1)": 1,
        "EBF site 332 (partition 1)": 1,
        "EBF site 333 (partition 1)": 1,
        "EBF site 334 (partition 1)": 1,
        "EBF site 336 (partition 1)": 1,
        "EBF site 337 (partition 1)": 1,
        "EBF site 339 (partition 1)": 1,
        "EBF site 34 (partition 1)": 1,
        "EBF site 340 (partition 1)": 1,
        "EBF site 341 (partition 1)": 1,
        "EBF site 342 (partition 1)": 1,
        "EBF site 343 (partition 1)": 1,
        "EBF site 344 (partition 1)": 1,
        "EBF site 345 (partition 1)": 1,
        "EBF site 346 (partition 1)": 1,
        "EBF site 347 (partition 1)": 1,
        "EBF site 348 (partition 1)": 1,
        "EBF site 349 (partition 1)": 1,
        "EBF site 35 (partition 1)": 1,
        "EBF site 350 (partition 1)": 0.7430280765844479,
        "EBF site 351 (partition 1)": 1,
        "EBF site 352 (partition 1)": 0.9801056611280845,
        "EBF site 353 (partition 1)": 0.859842756587066,
        "EBF site 354 (partition 1)": 1,
        "EBF site 355 (partition 1)": 1,
        "EBF site 356 (partition 1)": 1,
        "EBF site 357 (partition 1)": 1,
        "EBF site 358 (partition 1)": 1,
        "EBF site 359 (partition 1)": 0.4471704215695452,
        "EBF site 36 (partition 1)": 1,
        "EBF site 360 (partition 1)": 1,
        "EBF site 362 (partition 1)": 1,
        "EBF site 363 (partition 1)": 1,
        "EBF site 364 (partition 1)": 0.9345655017233934,
        "EBF site 365 (partition 1)": 1,
        "EBF site 366 (partition 1)": 1,
        "EBF site 367 (partition 1)": 1,
        "EBF site 368 (partition 1)": 1,
        "EBF site 369 (partition 1)": 1,
        "EBF site 37 (partition 1)": 1,
        "EBF site 370 (partition 1)": 0.8403940419417094,
        "EBF site 371 (partition 1)": 1,
        "EBF site 372 (partition 1)": 0.9927687559724083,
        "EBF site 373 (partition 1)": 1,
        "EBF site 374 (partition 1)": 0.9463281966435071,
        "EBF site 375 (partition 1)": 1,
        "EBF site 376 (partition 1)": 1,
        "EBF site 377 (partition 1)": 1,
        "EBF site 378 (partition 1)": 1,
        "EBF site 38 (partition 1)": 1,
        "EBF site 380 (partition 1)": 0.9998469630514274,
        "EBF site 381 (partition 1)": 0.9614192689255237,
        "EBF site 382 (partition 1)": 1,
        "EBF site 384 (partition 1)": 1,
        "EBF site 387 (partition 1)": 1,
        "EBF site 389 (partition 1)": 1,
        "EBF site 39 (partition 1)": 1,
        "EBF site 390 (partition 1)": 1,
        "EBF site 391 (partition 1)": 1,
        "EBF site 392 (partition 1)": 1,
        "EBF site 393 (partition 1)": 1,
        "EBF site 395 (partition 1)": 1,
        "EBF site 396 (partition 1)": 1,
        "EBF site 397 (partition 1)": 0.6698031857614026,
        "EBF site 398 (partition 1)": 1,
        "EBF site 399 (partition 1)": 1,
        "EBF site 4 (partition 1)": 1,
        "EBF site 40 (partition 1)": 1,
        "EBF site 400 (partition 1)": 0.6816830344075593,
        "EBF site 41 (partition 1)": 1,
        "EBF site 42 (partition 1)": 1,
        "EBF site 43 (partition 1)": 1,
        "EBF site 44 (partition 1)": 0.9051142081394618,
        "EBF site 45 (partition 1)": 1,
        "EBF site 46 (partition 1)": 0.8699228191538921,
        "EBF site 47 (partition 1)": 0.9287154090436328,
        "EBF site 48 (partition 1)": 1,
        "EBF site 49 (partition 1)": 1,
        "EBF site 5 (partition 1)": 1,
        "EBF site 50 (partition 1)": 1,
        "EBF site 51 (partition 1)": 1,
        "EBF site 52 (partition 1)": 1,
        "EBF site 53 (partition 1)": 1,
        "EBF site 54 (partition 1)": 1,
        "EBF site 55 (partition 1)": 1,
        "EBF site 56 (partition 1)": 1,
        "EBF site 57 (partition 1)": 1,
        "EBF site 58 (partition 1)": 1,
        "EBF site 59 (partition 1)": 1,
        "EBF site 6 (partition 1)": 1,
        "EBF site 60 (partition 1)": 1,
        "EBF site 61 (partition 1)": 1,
        "EBF site 62 (partition 1)": 1,
        "EBF site 63 (partition 1)": 1,
        "EBF site 64 (partition 1)": 0.9994505700782855,
        "EBF site 65 (partition 1)": 1,
        "EBF site 66 (partition 1)": 1,
        "EBF site 67 (partition 1)": 1,
        "EBF site 68 (partition 1)": 1,
        "EBF site 69 (partition 1)": 1,
        "EBF site 7 (partition 1)": 1,
        "EBF site 70 (partition 1)": 0.9930555639166231,
        "EBF site 71 (partition 1)": 1,
        "EBF site 72 (partition 1)": 1,
        "EBF site 73 (partition 1)": 1,
        "EBF site 74 (partition 1)": 1,
        "EBF site 75 (partition 1)": 1,
        "EBF site 76 (partition 1)": 1,
        "EBF site 77 (partition 1)": 1,
        "EBF site 78 (partition 1)": 1,
        "EBF site 79 (partition 1)": 1,
        "EBF site 8 (partition 1)": 1,
        "EBF site 80 (partition 1)": 1,
        "EBF site 81 (partition 1)": 1,
        "EBF site 82 (partition 1)": 1,
        "EBF site 83 (partition 1)": 1,
        "EBF site 84 (partition 1)": 1,
        "EBF site 85 (partition 1)": 1,
        "EBF site 86 (partition 1)": 1,
        "EBF site 87 (partition 1)": 1,
        "EBF site 88 (partition 1)": 1,
        "EBF site 89 (partition 1)": 1,
        "EBF site 9 (partition 1)": 1,
        "EBF site 90 (partition 1)": 1,
        "EBF site 91 (partition 1)": 0.892886693591429,
        "EBF site 93 (partition 1)": 1,
        "EBF site 94 (partition 1)": 1,
        "EBF site 95 (partition 1)": 1,
        "EBF site 96 (partition 1)": 1,
        "EBF site 97 (partition 1)": 1,
        "EBF site 98 (partition 1)": 1,
        "EBF site 99 (partition 1)": 1,
        "Global MG94xREV": 0.0009572343630621454,
        "Nucleotide GTR": 0.000953316011930115,
        "original name": "FUSARIUM_SP_STRAIN_SOL2_2"
      },
      "FUSARIUM_SP_STRAIN_SOL6_2": {
        "EBF site 1 (partition 1)": 1,
        "EBF site 10 (partition 1)": 1,
        "EBF site 100 (partition 1)": 1,
        "EBF site 101 (partition 1)": 1,
        "EBF site 102 (partition 1)": 1,
        "EBF site 103 (partition 1)": 1,
        "EBF site 104 (partition 1)": 1,
        "EBF site 105 (partition 1)": 1,
        "EBF site 106 (partition 1)": 1,
        "EBF site 107 (partition 1)": 1,
        "EBF site 108 (partition 1)": 1,
        "EBF site 109 (partition 1)": 1,
        "EBF site 11 (partition 1)": 1,
        "EBF site 110 (partition 1)": 1,
        "EBF site 111 (partition 1)": 1,
        "EBF site 112 (partition 1)": 1,
        "EBF site 113 (partition 1)": 1,
        "EBF site 114 (partition 1)": 1,
        "EBF site 115 (partition 1)": 1,
        "EBF site 116 (partition 1)": 1,
        "EBF site 117 (partition 1)": 0.9822306341867034,
        "EBF site 118 (partition 1)": 1,
        "EBF site 119 (partition 1)": 1,
        "EBF site 120 (partition 1)": 0.9437891750021717,
        "EBF site 121 (partition 1)": 1,
        "EBF site 122 (partition 1)": 1,
        "EBF site 123 (partition 1)": 1,
        "EBF site 124 (partition 1)": 1,
        "EBF site 125 (partition 1)": 1,
        "EBF site 126 (partition 1)": 1,
        "EBF site 127 (partition 1)": 0.9873548515720909,
        "EBF site 128 (partition 1)": 1,
        "EBF site 129 (partition 1)": 1,
        "EBF site 13 (partition 1)": 1,
        "EBF site 130 (partition 1)": 1,
        "EBF site 131 (partition 1)": 1,
        "EBF site 132 (partition 1)": 1,
        "EBF site 133 (partition 1)": 1,
        "EBF site 134 (partition 1)": 1,
        "EBF site 135 (partition 1)": 1,
        "EBF site 136 (partition 1)": 0.9614430914220321,
        "EBF site 137 (partition 1)": 1,
        "EBF site 139 (partition 1)": 1,
        "EBF site 14 (partition 1)": 0.98434700915333,
        "EBF site 140 (partition 1)": 1,
        "EBF site 141 (partition 1)": 1,
        "EBF site 142 (partition 1)": 1,
        "EBF site 143 (partition 1)": 1,
        "EBF site 144 (partition 1)": 1,
        "EBF site 146 (partition 1)": 1,
        "EBF site 147 (partition 1)": 1,
        "EBF site 148 (partition 1)": 1,
        "EBF site 149 (partition 1)": 1,
        "EBF site 15 (partition 1)": 1,
        "EBF site 150 (partition 1)": 1,
        "EBF site 151 (partition 1)": 1,
        "EBF site 152 (partition 1)": 1,
        "EBF site 153 (partition 1)": 1,
        "EBF site 155 (partition 1)": 1,
        "EBF site 156 (partition 1)": 1,
        "EBF site 157 (partition 1)": 1,
        "EBF site 158 (partition 1)": 1,
        "EBF site 159 (partition 1)": 0.4592513996476711,
        "EBF site 16 (partition 1)": 1,
        "EBF site 160 (partition 1)": 1,
        "EBF site 161 (partition 1)": 1,
        "EBF site 162 (partition 1)": 1,
        "EBF site 163 (partition 1)": 0.4029802276572698,
        "EBF site 164 (partition 1)": 1,
        "EBF site 165 (partition 1)": 1,
        "EBF site 166 (partition 1)": 1,
        "EBF site 167 (partition 1)": 0.9867999938087547,
        "EBF site 168 (partition 1)": 1,
        "EBF site 169 (partition 1)": 1,
        "EBF site 17 (partition 1)": 0.9863533746522268,
        "EBF site 170 (partition 1)": 1,
        "EBF site 171 (partition 1)": 1,
        "EBF site 172 (partition 1)": 1,
        "EBF site 173 (partition 1)": 1,
        "EBF site 174 (partition 1)": 1,
        "EBF site 175 (partition 1)": 1,
        "EBF site 176 (partition 1)": 1,
        "EBF site 177 (partition 1)": 1,
        "EBF site 178 (partition 1)": 1,
        "EBF site 179 (partition 1)": 1,
        "EBF site 18 (partition 1)": 1,
        "EBF site 180 (partition 1)": 1,
        "EBF site 181 (partition 1)": 1,
        "EBF site 182 (partition 1)": 1,
        "EBF site 183 (partition 1)": 1,
        "EBF site 184 (partition 1)": 1,
        "EBF site 185 (partition 1)": 1,
        "EBF site 186 (partition 1)": 0.9000060005399335,
        "EBF site 187 (partition 1)": 1,
        "EBF site 188 (partition 1)": 1,
        "EBF site 189 (partition 1)": 1,
        "EBF site 19 (partition 1)": 1,
        "EBF site 190 (partition 1)": 1,
        "EBF site 191 (partition 1)": 1,
        "EBF site 192 (partition 1)": 1,
        "EBF site 193 (partition 1)": 1,
        "EBF site 194 (partition 1)": 1,
        "EBF site 195 (partition 1)": 1,
        "EBF site 196 (partition 1)": 1,
        "EBF site 197 (partition 1)": 1,
        "EBF site 198 (partition 1)": 1,
        "EBF site 199 (partition 1)": 0.9821096626263884,
        "EBF site 2 (partition 1)": 1,
        "EBF site 20 (partition 1)": 1,
        "EBF site 200 (partition 1)": 1,
        "EBF site 201 (partition 1)": 1,
        "EBF site 202 (partition 1)": 1,
        "EBF site 203 (partition 1)": 1,
        "EBF site 204 (partition 1)": 1,
        "EBF site 205 (partition 1)": 1,
        "EBF site 206 (partition 1)": 1,
        "EBF site 207 (partition 1)": 1,
        "EBF site 208 (partition 1)": 1,
        "EBF site 209 (partition 1)": 0.6771097270215716,
        "EBF site 21 (partition 1)": 1,
        "EBF site 210 (partition 1)": 0.9313591508134538,
        "EBF site 211 (partition 1)": 1,
        "EBF site 212 (partition 1)": 1,
        "EBF site 213 (partition 1)": 1,
        "EBF site 214 (partition 1)": 1,
        "EBF site 215 (partition 1)": 1,
        "EBF site 216 (partition 1)": 1,
        "EBF site 217 (partition 1)": 1,
        "EBF site 218 (partition 1)": 1,
        "EBF site 219 (partition 1)": 1,
        "EBF site 22 (partition 1)": 1,
        "EBF site 220 (partition 1)": 1,
        "EBF site 221 (partition 1)": 1,
        "EBF site 222 (partition 1)": 1,
        "EBF site 223 (partition 1)": 0.9935071091264055,
        "EBF site 225 (partition 1)": 1,
        "EBF site 226 (partition 1)": 1,
        "EBF site 227 (partition 1)": 1,
        "EBF site 228 (partition 1)": 0.9455029218801314,
        "EBF site 229 (partition 1)": 0.8565777479309485,
        "EBF site 23 (partition 1)": 0.7404324321064497,
        "EBF site 230 (partition 1)": 1,
        "EBF site 231 (partition 1)": 1,
        "EBF site 232 (partition 1)": 1,
        "EBF site 233 (partition 1)": 1,
        "EBF site 234 (partition 1)": 1,
        "EBF site 235 (partition 1)": 1,
        "EBF site 236 (partition 1)": 1,
        "EBF site 237 (partition 1)": 1,
        "EBF site 239 (partition 1)": 1,
        "EBF site 24 (partition 1)": 0.5997734844457234,
        "EBF site 240 (partition 1)": 1,
        "EBF site 241 (partition 1)": 1,
        "EBF site 242 (partition 1)": 1,
        "EBF site 243 (partition 1)": 1,
        "EBF site 244 (partition 1)": 1,
        "EBF site 245 (partition 1)": 1,
        "EBF site 246 (partition 1)": 1,
        "EBF site 247 (partition 1)": 1,
        "EBF site 248 (partition 1)": 1,
        "EBF site 249 (partition 1)": 1,
        "EBF site 25 (partition 1)": 1,
        "EBF site 250 (partition 1)": 1,
        "EBF site 251 (partition 1)": 1,
        "EBF site 252 (partition 1)": 1,
        "EBF site 253 (partition 1)": 1,
        "EBF site 254 (partition 1)": 1,
        "EBF site 255 (partition 1)": 1,
        "EBF site 256 (partition 1)": 1,
        "EBF site 257 (partition 1)": 1,
        "EBF site 258 (partition 1)": 1,
        "EBF site 259 (partition 1)": 1,
        "EBF site 26 (partition 1)": 0.8740030085051055,
        "EBF site 260 (partition 1)": 1,
        "EBF site 261 (partition 1)": 1,
        "EBF site 262 (partition 1)": 1,
        "EBF site 263 (partition 1)": 1,
        "EBF site 264 (partition 1)": 1,
        "EBF site 265 (partition 1)": 1,
        "EBF site 266 (partition 1)": 0.9805831664285477,
        "EBF site 267 (partition 1)": 1,
        "EBF site 268 (partition 1)": 1,
        "EBF site 269 (partition 1)": 1,
        "EBF site 27 (partition 1)": 1,
        "EBF site 270 (partition 1)": 0.05813505802025457,
        "EBF site 271 (partition 1)": 1,
        "EBF site 272 (partition 1)": 1,
        "EBF site 273 (partition 1)": 1,
        "EBF site 274 (partition 1)": 0.7635388013255245,
        "EBF site 275 (partition 1)": 1,
        "EBF site 276 (partition 1)": 0.968830620516391,
        "EBF site 277 (partition 1)": 1,
        "EBF site 278 (partition 1)": 1,
        "EBF site 279 (partition 1)": 1,
        "EBF site 28 (partition 1)": 0.9145976176834261,
        "EBF site 280 (partition 1)": 1,
        "EBF site 281 (partition 1)": 1,
        "EBF site 282 (partition 1)": 1,
        "EBF site 283 (partition 1)": 1,
        "EBF site 284 (partition 1)": 1,
        "EBF site 285 (partition 1)": 0.9779854656094245,
        "EBF site 286 (partition 1)": 1,
        "EBF site 287 (partition 1)": 1,
        "EBF site 288 (partition 1)": 1,
        "EBF site 289 (partition 1)": 1,
        "EBF site 29 (partition 1)": 1,
        "EBF site 290 (partition 1)": 1,
        "EBF site 292 (partition 1)": 1,
        "EBF site 293 (partition 1)": 1,
        "EBF site 294 (partition 1)": 1,
        "EBF site 295 (partition 1)": 1,
        "EBF site 296 (partition 1)": 0.9810529750111562,
        "EBF site 297 (partition 1)": 1,
        "EBF site 298 (partition 1)": 1,
        "EBF site 299 (partition 1)": 1,
        "EBF site 3 (partition 1)": 1,
        "EBF site 30 (partition 1)": 1,
        "EBF site 300 (partition 1)": 1,
        "EBF site 301 (partition 1)": 1,
        "EBF site 302 (partition 1)": 1,
        "EBF site 303 (partition 1)": 1,
        "EBF site 304 (partition 1)": 0.9708819666556125,
        "EBF site 305 (partition 1)": 1,
        "EBF site 306 (partition 1)": 0.9680935542117723,
        "EBF site 307 (partition 1)": 0.9007725060330016,
        "EBF site 308 (partition 1)": 0.9995926425154895,
        "EBF site 309 (partition 1)": 1,
        "EBF site 31 (partition 1)": 1,
        "EBF site 310 (partition 1)": 1,
        "EBF site 311 (partition 1)": 1,
        "EBF site 312 (partition 1)": 1,
        "EBF site 313 (partition 1)": 0.9782516520451244,
        "EBF site 314 (partition 1)": 1,
        "EBF site 315 (partition 1)": 1,
        "EBF site 316 (partition 1)": 0.9878281203879483,
        "EBF site 317 (partition 1)": 1,
        "EBF site 318 (partition 1)": 1,
        "EBF site 319 (partition 1)": 1,
        "EBF site 32 (partition 1)": 1,
        "EBF site 320 (partition 1)": 1,
        "EBF site 321 (partition 1)": 1,
        "EBF site 322 (partition 1)": 1,
        "EBF site 323 (partition 1)": 1,
        "EBF site 324 (partition 1)": 0.9436316546142998,
        "EBF site 325 (partition 1)": 1,
        "EBF site 326 (partition 1)": 0.9865178240506349,
        "EBF site 328 (partition 1)": 1,
        "EBF site 329 (partition 1)": 0.5455000664745511,
        "EBF site 33 (partition 1)": 1,
        "EBF site 330 (partition 1)": 0.9564465097345609,
        "EBF site 331 (partition 1)": 1,
        "EBF site 332 (partition 1)": 1,
        "EBF site 333 (partition 1)": 1,
        "EBF site 334 (partition 1)": 1,
        "EBF site 336 (partition 1)": 1,
        "EBF site 337 (partition 1)": 1,
        "EBF site 339 (partition 1)": 1,
        "EBF site 34 (partition 1)": 1,
        "EBF site 340 (partition 1)": 1,
        "EBF site 341 (partition 1)": 1,
        "EBF site 342 (partition 1)": 1,
        "EBF site 343 (partition 1)": 1,
        "EBF site 344 (partition 1)": 1,
        "EBF site 345 (partition 1)": 1,
        "EBF site 346 (partition 1)": 1,
        "EBF site 347 (partition 1)": 1,
        "EBF site 348 (partition 1)": 1,
        "EBF site 349 (partition 1)": 1,
        "EBF site 35 (partition 1)": 1,
        "EBF site 350 (partition 1)": 0.4673266686472018,
        "EBF site 351 (partition 1)": 1,
        "EBF site 352 (partition 1)": 0.9480597851757793,
        "EBF site 353 (partition 1)": 0.6739940425233878,
        "EBF site 354 (partition 1)": 1,
        "EBF site 355 (partition 1)": 1,
        "EBF site 356 (partition 1)": 1,
        "EBF site 357 (partition 1)": 1,
        "EBF site 358 (partition 1)": 1,
        "EBF site 359 (partition 1)": 0.1689183881232095,
        "EBF site 36 (partition 1)": 1,
        "EBF site 360 (partition 1)": 1,
        "EBF site 362 (partition 1)": 1,
        "EBF site 363 (partition 1)": 1,
        "EBF site 364 (partition 1)": 0.8353519328667748,
        "EBF site 365 (partition 1)": 1,
        "EBF site 366 (partition 1)": 1,
        "EBF site 367 (partition 1)": 1,
        "EBF site 368 (partition 1)": 1,
        "EBF site 369 (partition 1)": 1,
        "EBF site 37 (partition 1)": 1,
        "EBF site 370 (partition 1)": 0.6368567934599413,
        "EBF site 371 (partition 1)": 1,
        "EBF site 372 (partition 1)": 0.9808217429026268,
        "EBF site 373 (partition 1)": 1,
        "EBF site 374 (partition 1)": 0.8646444040849756,
        "EBF site 375 (partition 1)": 1,
        "EBF site 376 (partition 1)": 1,
        "EBF site 377 (partition 1)": 1,
        "EBF site 378 (partition 1)": 1,
        "EBF site 38 (partition 1)": 1,
        "EBF site 380 (partition 1)": 0.9995926425154895,
        "EBF site 381 (partition 1)": 0.9011573597664294,
        "EBF site 382 (partition 1)": 1,
        "EBF site 384 (partition 1)": 1,
        "EBF site 387 (partition 1)": 1,
        "EBF site 389 (partition 1)": 1,
        "EBF site 39 (partition 1)": 1,
        "EBF site 390 (partition 1)": 1,
        "EBF site 391 (partition 1)": 1,
        "EBF site 392 (partition 1)": 1,
        "EBF site 393 (partition 1)": 1,
        "EBF site 395 (partition 1)": 1,
        "EBF site 396 (partition 1)": 1,
        "EBF site 397 (partition 1)": 0.3649860503946981,
        "EBF site 398 (partition 1)": 1,
        "EBF site 399 (partition 1)": 1,
        "EBF site 4 (partition 1)": 1,
        "EBF site 40 (partition 1)": 1,
        "EBF site 400 (partition 1)": 0.3925136393109322,
        "EBF site 41 (partition 1)": 1,
        "EBF site 42 (partition 1)": 1,
        "EBF site 43 (partition 1)": 1,
        "EBF site 44 (partition 1)": 0.7704207127210151,
        "EBF site 45 (partition 1)": 1,
        "EBF site 46 (partition 1)": 0.6949305609653743,
        "EBF site 47 (partition 1)": 0.8234358939670259,
        "EBF site 48 (partition 1)": 1,
        "EBF site 49 (partition 1)": 1,
        "EBF site 5 (partition 1)": 1,
        "EBF site 50 (partition 1)": 1,
        "EBF site 51 (partition 1)": 1,
        "EBF site 52 (partition 1)": 1,
        "EBF site 53 (partition 1)": 1,
        "EBF site 54 (partition 1)": 1,
        "EBF site 55 (partition 1)": 1,
        "EBF site 56 (partition 1)": 1,
        "EBF site 57 (partition 1)": 1,
        "EBF site 58 (partition 1)": 1,
        "EBF site 59 (partition 1)": 1,
        "EBF site 6 (partition 1)": 1,
        "EBF site 60 (partition 1)": 1,
        "EBF site 61 (partition 1)": 1,
        "EBF site 62 (partition 1)": 1,
        "EBF site 63 (partition 1)": 1,
        "EBF site 64 (partition 1)": 0.998538073115041,
        "EBF site 65 (partition 1)": 1,
        "EBF site 66 (partition 1)": 1,
        "EBF site 67 (partition 1)": 1,
        "EBF site 68 (partition 1)": 1,
        "EBF site 69 (partition 1)": 1,
        "EBF site 7 (partition 1)": 1,
        "EBF site 70 (partition 1)": 0.9816411425633677,
        "EBF site 71 (partition 1)": 1,
        "EBF site 72 (partition 1)": 1,
        "EBF site 73 (partition 1)": 1,
        "EBF site 74 (partition 1)": 1,
        "EBF site 75 (partition 1)": 1,
        "EBF site 76 (partition 1)": 1,
        "EBF site 77 (partition 1)": 1,
        "EBF site 78 (partition 1)": 1,
        "EBF site 79 (partition 1)": 1,
        "EBF site 8 (partition 1)": 1,
        "EBF site 80 (partition 1)": 1,
        "EBF site 81 (partition 1)": 1,
        "EBF site 82 (partition 1)": 1,
        "EBF site 83 (partition 1)": 1,
        "EBF site 84 (partition 1)": 1,
        "EBF site 85 (partition 1)": 1,
        "EBF site 86 (partition 1)": 1,
        "EBF site 87 (partition 1)": 1,
        "EBF site 88 (partition 1)": 1,
        "EBF site 89 (partition 1)": 1,
        "EBF site 9 (partition 1)": 1,
        "EBF site 90 (partition 1)": 1,
        "EBF site 91 (partition 1)": 0.7434579998744164,
        "EBF site 93 (partition 1)": 1,
        "EBF site 94 (partition 1)": 1,
        "EBF site 95 (partition 1)": 1,
        "EBF site 96 (partition 1)": 1,
        "EBF site 97 (partition 1)": 1,
        "EBF site 98 (partition 1)": 1,
        "EBF site 99 (partition 1)": 1,
        "Global MG94xREV": 0.002548310638862637,
        "Nucleotide GTR": 0.002329926701217818,
        "original name": "FUSARIUM_SP_STRAIN_SOL6_2"
      },
      "GRAMMOTHELE_LINEATA_STRAIN_SDL_CO_2015_1_B1_GCA_002150815_3_": {
        "EBF site 1 (partition 1)": 1,
        "EBF site 10 (partition 1)": 1,
        "EBF site 100 (partition 1)": 1,
        "EBF site 101 (partition 1)": 1,
        "EBF site 102 (partition 1)": 1,
        "EBF site 103 (partition 1)": 1,
        "EBF site 104 (partition 1)": 1,
        "EBF site 105 (partition 1)": 1,
        "EBF site 106 (partition 1)": 1,
        "EBF site 107 (partition 1)": 1,
        "EBF site 108 (partition 1)": 1,
        "EBF site 109 (partition 1)": 1,
        "EBF site 11 (partition 1)": 1,
        "EBF site 110 (partition 1)": 1,
        "EBF site 111 (partition 1)": 1,
        "EBF site 112 (partition 1)": 1,
        "EBF site 113 (partition 1)": 1,
        "EBF site 114 (partition 1)": 1,
        "EBF site 115 (partition 1)": 1,
        "EBF site 116 (partition 1)": 1,
        "EBF site 117 (partition 1)": 0.4766236307060703,
        "EBF site 118 (partition 1)": 1,
        "EBF site 119 (partition 1)": 1,
        "EBF site 120 (partition 1)": 0.133072918473862,
        "EBF site 121 (partition 1)": 1,
        "EBF site 122 (partition 1)": 1,
        "EBF site 123 (partition 1)": 1,
        "EBF site 124 (partition 1)": 1,
        "EBF site 125 (partition 1)": 1,
        "EBF site 126 (partition 1)": 1,
        "EBF site 127 (partition 1)": 0.5789541794805649,
        "EBF site 128 (partition 1)": 1,
        "EBF site 129 (partition 1)": 1,
        "EBF site 13 (partition 1)": 1,
        "EBF site 130 (partition 1)": 1,
        "EBF site 131 (partition 1)": 1,
        "EBF site 132 (partition 1)": 1,
        "EBF site 133 (partition 1)": 1,
        "EBF site 134 (partition 1)": 1,
        "EBF site 135 (partition 1)": 1,
        "EBF site 136 (partition 1)": 0.2766478604799405,
        "EBF site 137 (partition 1)": 1,
        "EBF site 139 (partition 1)": 1,
        "EBF site 14 (partition 1)": 0.6183739385073729,
        "EBF site 140 (partition 1)": 1,
        "EBF site 141 (partition 1)": 1,
        "EBF site 142 (partition 1)": 1,
        "EBF site 143 (partition 1)": 1,
        "EBF site 144 (partition 1)": 1,
        "EBF site 146 (partition 1)": 1,
        "EBF site 147 (partition 1)": 1,
        "EBF site 148 (partition 1)": 1,
        "EBF site 149 (partition 1)": 1,
        "EBF site 15 (partition 1)": 1,
        "EBF site 150 (partition 1)": 1,
        "EBF site 151 (partition 1)": 1,
        "EBF site 152 (partition 1)": 1,
        "EBF site 153 (partition 1)": 1,
        "EBF site 155 (partition 1)": 1,
        "EBF site 156 (partition 1)": 1,
        "EBF site 157 (partition 1)": 1,
        "EBF site 158 (partition 1)": 1,
        "EBF site 159 (partition 1)": 0.02753662927907109,
        "EBF site 16 (partition 1)": 1,
        "EBF site 160 (partition 1)": 1,
        "EBF site 161 (partition 1)": 1,
        "EBF site 162 (partition 1)": 1,
        "EBF site 163 (partition 1)": 0.1065382812930368,
        "EBF site 164 (partition 1)": 1,
        "EBF site 165 (partition 1)": 1,
        "EBF site 166 (partition 1)": 1,
        "EBF site 167 (partition 1)": 0.5655147576260191,
        "EBF site 168 (partition 1)": 1,
        "EBF site 169 (partition 1)": 1,
        "EBF site 17 (partition 1)": 0.54103053851553,
        "EBF site 170 (partition 1)": 1,
        "EBF site 171 (partition 1)": 1,
        "EBF site 172 (partition 1)": 1,
        "EBF site 173 (partition 1)": 1,
        "EBF site 174 (partition 1)": 1,
        "EBF site 175 (partition 1)": 1,
        "EBF site 176 (partition 1)": 1,
        "EBF site 177 (partition 1)": 1,
        "EBF site 178 (partition 1)": 1,
        "EBF site 179 (partition 1)": 1,
        "EBF site 18 (partition 1)": 1,
        "EBF site 180 (partition 1)": 1,
        "EBF site 181 (partition 1)": 1,
        "EBF site 182 (partition 1)": 1,
        "EBF site 183 (partition 1)": 1,
        "EBF site 184 (partition 1)": 1,
        "EBF site 185 (partition 1)": 1,
        "EBF site 186 (partition 1)": 0.07160515901503467,
        "EBF site 187 (partition 1)": 1,
        "EBF site 188 (partition 1)": 1,
        "EBF site 189 (partition 1)": 1,
        "EBF site 19 (partition 1)": 1,
        "EBF site 190 (partition 1)": 1,
        "EBF site 191 (partition 1)": 1,
        "EBF site 192 (partition 1)": 1,
        "EBF site 193 (partition 1)": 1,
        "EBF site 194 (partition 1)": 1,
        "EBF site 195 (partition 1)": 1,
        "EBF site 196 (partition 1)": 1,
        "EBF site 197 (partition 1)": 1,
        "EBF site 198 (partition 1)": 1,
        "EBF site 199 (partition 1)": 0.4751511319541059,
        "EBF site 2 (partition 1)": 1,
        "EBF site 20 (partition 1)": 1,
        "EBF site 200 (partition 1)": 1,
        "EBF site 201 (partition 1)": 1,
        "EBF site 202 (partition 1)": 1,
        "EBF site 203 (partition 1)": 1,
        "EBF site 204 (partition 1)": 1,
        "EBF site 205 (partition 1)": 1,
        "EBF site 206 (partition 1)": 1,
        "EBF site 207 (partition 1)": 1,
        "EBF site 208 (partition 1)": 1,
        "EBF site 209 (partition 1)": 4.271200619385853,
        "EBF site 21 (partition 1)": 1,
        "EBF site 210 (partition 1)": 0.1542837261580606,
        "EBF site 211 (partition 1)": 1,
        "EBF site 212 (partition 1)": 1,
        "EBF site 213 (partition 1)": 1,
        "EBF site 214 (partition 1)": 1,
        "EBF site 215 (partition 1)": 1,
        "EBF site 216 (partition 1)": 1,
        "EBF site 217 (partition 1)": 1,
        "EBF site 218 (partition 1)": 1,
        "EBF site 219 (partition 1)": 1,
        "EBF site 22 (partition 1)": 1,
        "EBF site 220 (partition 1)": 1,
        "EBF site 221 (partition 1)": 1,
        "EBF site 222 (partition 1)": 1,
        "EBF site 223 (partition 1)": 0.7537226979872487,
        "EBF site 225 (partition 1)": 1,
        "EBF site 226 (partition 1)": 1,
        "EBF site 227 (partition 1)": 1,
        "EBF site 228 (partition 1)": 0.1486305343618791,
        "EBF site 229 (partition 1)": 0.05358842580398986,
        "EBF site 23 (partition 1)": 18.97007100825039,
        "EBF site 230 (partition 1)": 1,
        "EBF site 231 (partition 1)": 1,
        "EBF site 232 (partition 1)": 1,
        "EBF site 233 (partition 1)": 1,
        "EBF site 234 (partition 1)": 1,
        "EBF site 235 (partition 1)": 1,
        "EBF site 236 (partition 1)": 1,
        "EBF site 237 (partition 1)": 1,
        "EBF site 239 (partition 1)": 1,
        "EBF site 24 (partition 1)": 0.1358179018489951,
        "EBF site 240 (partition 1)": 1,
        "EBF site 241 (partition 1)": 1,
        "EBF site 242 (partition 1)": 1,
        "EBF site 243 (partition 1)": 1,
        "EBF site 244 (partition 1)": 1,
        "EBF site 245 (partition 1)": 1,
        "EBF site 246 (partition 1)": 1,
        "EBF site 247 (partition 1)": 1,
        "EBF site 248 (partition 1)": 1,
        "EBF site 249 (partition 1)": 1,
        "EBF site 25 (partition 1)": 1,
        "EBF site 250 (partition 1)": 1,
        "EBF site 251 (partition 1)": 1,
        "EBF site 252 (partition 1)": 1,
        "EBF site 253 (partition 1)": 1,
        "EBF site 254 (partition 1)": 1,
        "EBF site 255 (partition 1)": 1,
        "EBF site 256 (partition 1)": 1,
        "EBF site 257 (partition 1)": 1,
        "EBF site 258 (partition 1)": 1,
        "EBF site 259 (partition 1)": 1,
        "EBF site 26 (partition 1)": 1.004712574733243,
        "EBF site 260 (partition 1)": 1,
        "EBF site 261 (partition 1)": 1,
        "EBF site 262 (partition 1)": 1,
        "EBF site 263 (partition 1)": 1,
        "EBF site 264 (partition 1)": 1,
        "EBF site 265 (partition 1)": 1,
        "EBF site 266 (partition 1)": 0.5839760029608388,
        "EBF site 267 (partition 1)": 1,
        "EBF site 268 (partition 1)": 1,
        "EBF site 269 (partition 1)": 1,
        "EBF site 27 (partition 1)": 1,
        "EBF site 270 (partition 1)": 0.08719483949121505,
        "EBF site 271 (partition 1)": 1,
        "EBF site 272 (partition 1)": 1,
        "EBF site 273 (partition 1)": 1,
        "EBF site 274 (partition 1)": 0.08119211450477033,
        "EBF site 275 (partition 1)": 1,
        "EBF site 276 (partition 1)": 0.3398565107786152,
        "EBF site 277 (partition 1)": 1,
        "EBF site 278 (partition 1)": 1,
        "EBF site 279 (partition 1)": 1,
        "EBF site 28 (partition 1)": 0.08492734553810813,
        "EBF site 280 (partition 1)": 1,
        "EBF site 281 (partition 1)": 1,
        "EBF site 282 (partition 1)": 1,
        "EBF site 283 (partition 1)": 1,
        "EBF site 284 (partition 1)": 1,
        "EBF site 285 (partition 1)": 0.4054890626506954,
        "EBF site 286 (partition 1)": 1,
        "EBF site 287 (partition 1)": 1,
        "EBF site 288 (partition 1)": 1,
        "EBF site 289 (partition 1)": 1,
        "EBF site 29 (partition 1)": 1,
        "EBF site 290 (partition 1)": 1,
        "EBF site 292 (partition 1)": 1,
        "EBF site 293 (partition 1)": 1,
        "EBF site 294 (partition 1)": 1,
        "EBF site 295 (partition 1)": 1,
        "EBF site 296 (partition 1)": 0.4589588830856081,
        "EBF site 297 (partition 1)": 1,
        "EBF site 298 (partition 1)": 1,
        "EBF site 299 (partition 1)": 1,
        "EBF site 3 (partition 1)": 1,
        "EBF site 30 (partition 1)": 1,
        "EBF site 300 (partition 1)": 1,
        "EBF site 301 (partition 1)": 1,
        "EBF site 302 (partition 1)": 1,
        "EBF site 303 (partition 1)": 1,
        "EBF site 304 (partition 1)": 0.4102465777560919,
        "EBF site 305 (partition 1)": 1,
        "EBF site 306 (partition 1)": 0.3621483686702369,
        "EBF site 307 (partition 1)": 6.43086579702209,
        "EBF site 308 (partition 1)": 0.9818109620973562,
        "EBF site 309 (partition 1)": 1,
        "EBF site 31 (partition 1)": 1,
        "EBF site 310 (partition 1)": 1,
        "EBF site 311 (partition 1)": 1,
        "EBF site 312 (partition 1)": 1,
        "EBF site 313 (partition 1)": 0.4328373965594909,
        "EBF site 314 (partition 1)": 1,
        "EBF site 315 (partition 1)": 1,
        "EBF site 316 (partition 1)": 0.5934385960025335,
        "EBF site 317 (partition 1)": 1,
        "EBF site 318 (partition 1)": 1,
        "EBF site 319 (partition 1)": 1,
        "EBF site 32 (partition 1)": 1,
        "EBF site 320 (partition 1)": 1,
        "EBF site 321 (partition 1)": 1,
        "EBF site 322 (partition 1)": 1,
        "EBF site 323 (partition 1)": 1,
        "EBF site 324 (partition 1)": 0.1739724339914246,
        "EBF site 325 (partition 1)": 1,
        "EBF site 326 (partition 1)": 0.561182326531436,
        "EBF site 328 (partition 1)": 1,
        "EBF site 329 (partition 1)": 0.05170331011827278,
        "EBF site 33 (partition 1)": 1,
        "EBF site 330 (partition 1)": 0.2172435060417652,
        "EBF site 331 (partition 1)": 1,
        "EBF site 332 (partition 1)": 1,
        "EBF site 333 (partition 1)": 1,
        "EBF site 334 (partition 1)": 1,
        "EBF site 336 (partition 1)": 1,
        "EBF site 337 (partition 1)": 1,
        "EBF site 339 (partition 1)": 1,
        "EBF site 34 (partition 1)": 1,
        "EBF site 340 (partition 1)": 1,
        "EBF site 341 (partition 1)": 1,
        "EBF site 342 (partition 1)": 1,
        "EBF site 343 (partition 1)": 1,
        "EBF site 344 (partition 1)": 1,
        "EBF site 345 (partition 1)": 1,
        "EBF site 346 (partition 1)": 1,
        "EBF site 347 (partition 1)": 1,
        "EBF site 348 (partition 1)": 1,
        "EBF site 349 (partition 1)": 1,
        "EBF site 35 (partition 1)": 1,
        "EBF site 350 (partition 1)": 0.03738081024284368,
        "EBF site 351 (partition 1)": 1,
        "EBF site 352 (partition 1)": 0.6040865230440438,
        "EBF site 353 (partition 1)": 0.02314183527010857,
        "EBF site 354 (partition 1)": 1,
        "EBF site 355 (partition 1)": 1,
        "EBF site 356 (partition 1)": 1,
        "EBF site 357 (partition 1)": 1,
        "EBF site 358 (partition 1)": 1,
        "EBF site 359 (partition 1)": 0.06005937033593561,
        "EBF site 36 (partition 1)": 1,
        "EBF site 360 (partition 1)": 1,
        "EBF site 362 (partition 1)": 1,
        "EBF site 363 (partition 1)": 1,
        "EBF site 364 (partition 1)": 0.1230347161791547,
        "EBF site 365 (partition 1)": 1,
        "EBF site 366 (partition 1)": 1,
        "EBF site 367 (partition 1)": 1,
        "EBF site 368 (partition 1)": 1,
        "EBF site 369 (partition 1)": 1,
        "EBF site 37 (partition 1)": 1,
        "EBF site 370 (partition 1)": 0.02355505718156681,
        "EBF site 371 (partition 1)": 1,
        "EBF site 372 (partition 1)": 0.5672408396188153,
        "EBF site 373 (partition 1)": 1,
        "EBF site 374 (partition 1)": 0.09846898461821918,
        "EBF site 375 (partition 1)": 1,
        "EBF site 376 (partition 1)": 1,
        "EBF site 377 (partition 1)": 1,
        "EBF site 378 (partition 1)": 1,
        "EBF site 38 (partition 1)": 1,
        "EBF site 380 (partition 1)": 0.9818109620973562,
        "EBF site 381 (partition 1)": 9.209768960563256,
        "EBF site 382 (partition 1)": 1,
        "EBF site 384 (partition 1)": 1,
        "EBF site 387 (partition 1)": 1,
        "EBF site 389 (partition 1)": 1,
        "EBF site 39 (partition 1)": 1,
        "EBF site 390 (partition 1)": 1,
        "EBF site 391 (partition 1)": 1,
        "EBF site 392 (partition 1)": 1,
        "EBF site 393 (partition 1)": 1,
        "EBF site 395 (partition 1)": 1,
        "EBF site 396 (partition 1)": 1,
        "EBF site 397 (partition 1)": 0.01847880240088092,
        "EBF site 398 (partition 1)": 1,
        "EBF site 399 (partition 1)": 1,
        "EBF site 4 (partition 1)": 1,
        "EBF site 40 (partition 1)": 1,
        "EBF site 400 (partition 1)": 0.05635272777948087,
        "EBF site 41 (partition 1)": 1,
        "EBF site 42 (partition 1)": 1,
        "EBF site 43 (partition 1)": 1,
        "EBF site 44 (partition 1)": 0.03852401594241261,
        "EBF site 45 (partition 1)": 1,
        "EBF site 46 (partition 1)": 20.45615095100334,
        "EBF site 47 (partition 1)": 0.2021212823746152,
        "EBF site 48 (partition 1)": 1,
        "EBF site 49 (partition 1)": 1,
        "EBF site 5 (partition 1)": 1,
        "EBF site 50 (partition 1)": 1,
        "EBF site 51 (partition 1)": 1,
        "EBF site 52 (partition 1)": 1,
        "EBF site 53 (partition 1)": 1,
        "EBF site 54 (partition 1)": 1,
        "EBF site 55 (partition 1)": 1,
        "EBF site 56 (partition 1)": 1,
        "EBF site 57 (partition 1)": 1,
        "EBF site 58 (partition 1)": 1,
        "EBF site 59 (partition 1)": 1,
        "EBF site 6 (partition 1)": 1,
        "EBF site 60 (partition 1)": 1,
        "EBF site 61 (partition 1)": 1,
        "EBF site 62 (partition 1)": 1,
        "EBF site 63 (partition 1)": 1,
        "EBF site 64 (partition 1)": 0.9363900657337428,
        "EBF site 65 (partition 1)": 1,
        "EBF site 66 (partition 1)": 1,
        "EBF site 67 (partition 1)": 1,
        "EBF site 68 (partition 1)": 1,
        "EBF site 69 (partition 1)": 1,
        "EBF site 7 (partition 1)": 1,
        "EBF site 70 (partition 1)": 0.4664849744248454,
        "EBF site 71 (partition 1)": 1,
        "EBF site 72 (partition 1)": 1,
        "EBF site 73 (partition 1)": 1,
        "EBF site 74 (partition 1)": 1,
        "EBF site 75 (partition 1)": 1,
        "EBF site 76 (partition 1)": 1,
        "EBF site 77 (partition 1)": 1,
        "EBF site 78 (partition 1)": 1,
        "EBF site 79 (partition 1)": 1,
        "EBF site 8 (partition 1)": 1,
        "EBF site 80 (partition 1)": 1,
        "EBF site 81 (partition 1)": 1,
        "EBF site 82 (partition 1)": 1,
        "EBF site 83 (partition 1)": 1,
        "EBF site 84 (partition 1)": 1,
        "EBF site 85 (partition 1)": 1,
        "EBF site 86 (partition 1)": 1,
        "EBF site 87 (partition 1)": 1,
        "EBF site 88 (partition 1)": 1,
        "EBF site 89 (partition 1)": 1,
        "EBF site 9 (partition 1)": 1,
        "EBF site 90 (partition 1)": 1,
        "EBF site 91 (partition 1)": 0.04490260783984711,
        "EBF site 93 (partition 1)": 1,
        "EBF site 94 (partition 1)": 1,
        "EBF site 95 (partition 1)": 1,
        "EBF site 96 (partition 1)": 1,
        "EBF site 97 (partition 1)": 1,
        "EBF site 98 (partition 1)": 1,
        "EBF site 99 (partition 1)": 1,
        "Global MG94xREV": 0.1149874113715864,
        "Nucleotide GTR": 0.07500491859919027,
        "original name": "GRAMMOTHELE_LINEATA_STRAIN_SDL_CO_2015_1_B1_GCA_002150815_3_"
      },
      "HYPHOPICHIA_SP_STRAIN_PAR10A": {
        "EBF site 1 (partition 1)": 1,
        "EBF site 10 (partition 1)": 1,
        "EBF site 100 (partition 1)": 1,
        "EBF site 101 (partition 1)": 1,
        "EBF site 102 (partition 1)": 1,
        "EBF site 103 (partition 1)": 1,
        "EBF site 104 (partition 1)": 1,
        "EBF site 105 (partition 1)": 1,
        "EBF site 106 (partition 1)": 1,
        "EBF site 107 (partition 1)": 1,
        "EBF site 108 (partition 1)": 1,
        "EBF site 109 (partition 1)": 1,
        "EBF site 11 (partition 1)": 1,
        "EBF site 110 (partition 1)": 1,
        "EBF site 111 (partition 1)": 1,
        "EBF site 112 (partition 1)": 1,
        "EBF site 113 (partition 1)": 1,
        "EBF site 114 (partition 1)": 1,
        "EBF site 115 (partition 1)": 1,
        "EBF site 116 (partition 1)": 1,
        "EBF site 117 (partition 1)": 1,
        "EBF site 118 (partition 1)": 1,
        "EBF site 119 (partition 1)": 1,
        "EBF site 120 (partition 1)": 1,
        "EBF site 121 (partition 1)": 1,
        "EBF site 122 (partition 1)": 1,
        "EBF site 123 (partition 1)": 1,
        "EBF site 124 (partition 1)": 1,
        "EBF site 125 (partition 1)": 1,
        "EBF site 126 (partition 1)": 1,
        "EBF site 127 (partition 1)": 1,
        "EBF site 128 (partition 1)": 1,
        "EBF site 129 (partition 1)": 1,
        "EBF site 13 (partition 1)": 1,
        "EBF site 130 (partition 1)": 1,
        "EBF site 131 (partition 1)": 1,
        "EBF site 132 (partition 1)": 1,
        "EBF site 133 (partition 1)": 1,
        "EBF site 134 (partition 1)": 1,
        "EBF site 135 (partition 1)": 1,
        "EBF site 136 (partition 1)": 0.9999999999999419,
        "EBF site 137 (partition 1)": 1,
        "EBF site 139 (partition 1)": 1,
        "EBF site 14 (partition 1)": 1,
        "EBF site 140 (partition 1)": 1,
        "EBF site 141 (partition 1)": 1,
        "EBF site 142 (partition 1)": 1,
        "EBF site 143 (partition 1)": 1,
        "EBF site 144 (partition 1)": 1,
        "EBF site 146 (partition 1)": 1,
        "EBF site 147 (partition 1)": 1,
        "EBF site 148 (partition 1)": 1,
        "EBF site 149 (partition 1)": 1,
        "EBF site 15 (partition 1)": 1,
        "EBF site 150 (partition 1)": 1,
        "EBF site 151 (partition 1)": 1,
        "EBF site 152 (partition 1)": 1,
        "EBF site 153 (partition 1)": 1,
        "EBF site 155 (partition 1)": 1,
        "EBF site 156 (partition 1)": 1,
        "EBF site 157 (partition 1)": 1,
        "EBF site 158 (partition 1)": 1,
        "EBF site 159 (partition 1)": 1,
        "EBF site 16 (partition 1)": 1,
        "EBF site 160 (partition 1)": 1,
        "EBF site 161 (partition 1)": 1,
        "EBF site 162 (partition 1)": 1,
        "EBF site 163 (partition 1)": 1,
        "EBF site 164 (partition 1)": 1,
        "EBF site 165 (partition 1)": 1,
        "EBF site 166 (partition 1)": 1,
        "EBF site 167 (partition 1)": 1,
        "EBF site 168 (partition 1)": 1,
        "EBF site 169 (partition 1)": 1,
        "EBF site 17 (partition 1)": 1,
        "EBF site 170 (partition 1)": 1,
        "EBF site 171 (partition 1)": 1,
        "EBF site 172 (partition 1)": 1,
        "EBF site 173 (partition 1)": 1,
        "EBF site 174 (partition 1)": 1,
        "EBF site 175 (partition 1)": 1,
        "EBF site 176 (partition 1)": 1,
        "EBF site 177 (partition 1)": 1,
        "EBF site 178 (partition 1)": 1,
        "EBF site 179 (partition 1)": 1,
        "EBF site 18 (partition 1)": 1,
        "EBF site 180 (partition 1)": 1,
        "EBF site 181 (partition 1)": 1,
        "EBF site 182 (partition 1)": 1,
        "EBF site 183 (partition 1)": 1,
        "EBF site 184 (partition 1)": 1,
        "EBF site 185 (partition 1)": 1,
        "EBF site 186 (partition 1)": 1,
        "EBF site 187 (partition 1)": 1,
        "EBF site 188 (partition 1)": 1,
        "EBF site 189 (partition 1)": 1,
        "EBF site 19 (partition 1)": 1,
        "EBF site 190 (partition 1)": 1,
        "EBF site 191 (partition 1)": 1,
        "EBF site 192 (partition 1)": 1,
        "EBF site 193 (partition 1)": 1,
        "EBF site 194 (partition 1)": 1,
        "EBF site 195 (partition 1)": 1,
        "EBF site 196 (partition 1)": 1,
        "EBF site 197 (partition 1)": 1,
        "EBF site 198 (partition 1)": 1,
        "EBF site 199 (partition 1)": 1,
        "EBF site 2 (partition 1)": 1,
        "EBF site 20 (partition 1)": 1,
        "EBF site 200 (partition 1)": 1,
        "EBF site 201 (partition 1)": 1,
        "EBF site 202 (partition 1)": 1,
        "EBF site 203 (partition 1)": 1,
        "EBF site 204 (partition 1)": 1,
        "EBF site 205 (partition 1)": 1,
        "EBF site 206 (partition 1)": 1,
        "EBF site 207 (partition 1)": 1,
        "EBF site 208 (partition 1)": 1,
        "EBF site 209 (partition 1)": 1,
        "EBF site 21 (partition 1)": 1,
        "EBF site 210 (partition 1)": 1,
        "EBF site 211 (partition 1)": 1,
        "EBF site 212 (partition 1)": 1,
        "EBF site 213 (partition 1)": 1,
        "EBF site 214 (partition 1)": 1,
        "EBF site 215 (partition 1)": 1,
        "EBF site 216 (partition 1)": 1,
        "EBF site 217 (partition 1)": 1,
        "EBF site 218 (partition 1)": 1,
        "EBF site 219 (partition 1)": 1,
        "EBF site 22 (partition 1)": 1,
        "EBF site 220 (partition 1)": 1,
        "EBF site 221 (partition 1)": 1,
        "EBF site 222 (partition 1)": 1,
        "EBF site 223 (partition 1)": 1,
        "EBF site 225 (partition 1)": 1,
        "EBF site 226 (partition 1)": 1,
        "EBF site 227 (partition 1)": 1,
        "EBF site 228 (partition 1)": 1,
        "EBF site 229 (partition 1)": 1,
        "EBF site 23 (partition 1)": 1,
        "EBF site 230 (partition 1)": 1,
        "EBF site 231 (partition 1)": 1,
        "EBF site 232 (partition 1)": 1,
        "EBF site 233 (partition 1)": 1,
        "EBF site 234 (partition 1)": 1,
        "EBF site 235 (partition 1)": 1,
        "EBF site 236 (partition 1)": 1,
        "EBF site 237 (partition 1)": 1,
        "EBF site 239 (partition 1)": 1,
        "EBF site 24 (partition 1)": 1,
        "EBF site 240 (partition 1)": 1,
        "EBF site 241 (partition 1)": 1,
        "EBF site 242 (partition 1)": 1,
        "EBF site 243 (partition 1)": 1,
        "EBF site 244 (partition 1)": 1,
        "EBF site 245 (partition 1)": 1,
        "EBF site 246 (partition 1)": 1,
        "EBF site 247 (partition 1)": 1,
        "EBF site 248 (partition 1)": 1,
        "EBF site 249 (partition 1)": 1,
        "EBF site 25 (partition 1)": 1,
        "EBF site 250 (partition 1)": 1,
        "EBF site 251 (partition 1)": 1,
        "EBF site 252 (partition 1)": 1,
        "EBF site 253 (partition 1)": 1,
        "EBF site 254 (partition 1)": 1,
        "EBF site 255 (partition 1)": 1,
        "EBF site 256 (partition 1)": 1,
        "EBF site 257 (partition 1)": 1,
        "EBF site 258 (partition 1)": 1,
        "EBF site 259 (partition 1)": 1,
        "EBF site 26 (partition 1)": 1,
        "EBF site 260 (partition 1)": 1,
        "EBF site 261 (partition 1)": 1,
        "EBF site 262 (partition 1)": 1,
        "EBF site 263 (partition 1)": 1,
        "EBF site 264 (partition 1)": 1,
        "EBF site 265 (partition 1)": 1,
        "EBF site 266 (partition 1)": 1,
        "EBF site 267 (partition 1)": 1,
        "EBF site 268 (partition 1)": 1,
        "EBF site 269 (partition 1)": 1,
        "EBF site 27 (partition 1)": 1,
        "EBF site 270 (partition 1)": 1,
        "EBF site 271 (partition 1)": 1,
        "EBF site 272 (partition 1)": 1,
        "EBF site 273 (partition 1)": 1,
        "EBF site 274 (partition 1)": 1,
        "EBF site 275 (partition 1)": 1,
        "EBF site 276 (partition 1)": 1,
        "EBF site 277 (partition 1)": 1,
        "EBF site 278 (partition 1)": 1,
        "EBF site 279 (partition 1)": 1,
        "EBF site 28 (partition 1)": 1,
        "EBF site 280 (partition 1)": 1,
        "EBF site 281 (partition 1)": 1,
        "EBF site 282 (partition 1)": 1,
        "EBF site 283 (partition 1)": 1,
        "EBF site 284 (partition 1)": 1,
        "EBF site 285 (partition 1)": 1,
        "EBF site 286 (partition 1)": 1,
        "EBF site 287 (partition 1)": 1,
        "EBF site 288 (partition 1)": 1,
        "EBF site 289 (partition 1)": 1,
        "EBF site 29 (partition 1)": 1,
        "EBF site 290 (partition 1)": 1,
        "EBF site 292 (partition 1)": 1,
        "EBF site 293 (partition 1)": 1,
        "EBF site 294 (partition 1)": 1,
        "EBF site 295 (partition 1)": 1,
        "EBF site 296 (partition 1)": 1,
        "EBF site 297 (partition 1)": 1,
        "EBF site 298 (partition 1)": 1,
        "EBF site 299 (partition 1)": 1,
        "EBF site 3 (partition 1)": 1,
        "EBF site 30 (partition 1)": 1,
        "EBF site 300 (partition 1)": 1,
        "EBF site 301 (partition 1)": 1,
        "EBF site 302 (partition 1)": 1,
        "EBF site 303 (partition 1)": 1,
        "EBF site 304 (partition 1)": 1,
        "EBF site 305 (partition 1)": 1,
        "EBF site 306 (partition 1)": 1,
        "EBF site 307 (partition 1)": 1,
        "EBF site 308 (partition 1)": 0.9999999949752406,
        "EBF site 309 (partition 1)": 1,
        "EBF site 31 (partition 1)": 1,
        "EBF site 310 (partition 1)": 1,
        "EBF site 311 (partition 1)": 1,
        "EBF site 312 (partition 1)": 1,
        "EBF site 313 (partition 1)": 1,
        "EBF site 314 (partition 1)": 1,
        "EBF site 315 (partition 1)": 1,
        "EBF site 316 (partition 1)": 1,
        "EBF site 317 (partition 1)": 1,
        "EBF site 318 (partition 1)": 1,
        "EBF site 319 (partition 1)": 1,
        "EBF site 32 (partition 1)": 1,
        "EBF site 320 (partition 1)": 1,
        "EBF site 321 (partition 1)": 1,
        "EBF site 322 (partition 1)": 1,
        "EBF site 323 (partition 1)": 1,
        "EBF site 324 (partition 1)": 1,
        "EBF site 325 (partition 1)": 1,
        "EBF site 326 (partition 1)": 1,
        "EBF site 328 (partition 1)": 1,
        "EBF site 329 (partition 1)": 1,
        "EBF site 33 (partition 1)": 1,
        "EBF site 330 (partition 1)": 1,
        "EBF site 331 (partition 1)": 1,
        "EBF site 332 (partition 1)": 1,
        "EBF site 333 (partition 1)": 1,
        "EBF site 334 (partition 1)": 1,
        "EBF site 336 (partition 1)": 1,
        "EBF site 337 (partition 1)": 1,
        "EBF site 339 (partition 1)": 1,
        "EBF site 34 (partition 1)": 1,
        "EBF site 340 (partition 1)": 1,
        "EBF site 341 (partition 1)": 1,
        "EBF site 342 (partition 1)": 1,
        "EBF site 343 (partition 1)": 1,
        "EBF site 344 (partition 1)": 1,
        "EBF site 345 (partition 1)": 1,
        "EBF site 346 (partition 1)": 1,
        "EBF site 347 (partition 1)": 1,
        "EBF site 348 (partition 1)": 1,
        "EBF site 349 (partition 1)": 1,
        "EBF site 35 (partition 1)": 1,
        "EBF site 350 (partition 1)": 1,
        "EBF site 351 (partition 1)": 1,
        "EBF site 352 (partition 1)": 1,
        "EBF site 353 (partition 1)": 1,
        "EBF site 354 (partition 1)": 1,
        "EBF site 355 (partition 1)": 1,
        "EBF site 356 (partition 1)": 1,
        "EBF site 357 (partition 1)": 1,
        "EBF site 358 (partition 1)": 1,
        "EBF site 359 (partition 1)": 1,
        "EBF site 36 (partition 1)": 1,
        "EBF site 360 (partition 1)": 1,
        "EBF site 362 (partition 1)": 1,
        "EBF site 363 (partition 1)": 1,
        "EBF site 364 (partition 1)": 1,
        "EBF site 365 (partition 1)": 1,
        "EBF site 366 (partition 1)": 1,
        "EBF site 367 (partition 1)": 1,
        "EBF site 368 (partition 1)": 1,
        "EBF site 369 (partition 1)": 1,
        "EBF site 37 (partition 1)": 1,
        "EBF site 370 (partition 1)": 1,
        "EBF site 371 (partition 1)": 1,
        "EBF site 372 (partition 1)": 1,
        "EBF site 373 (partition 1)": 1,
        "EBF site 374 (partition 1)": 1,
        "EBF site 375 (partition 1)": 1,
        "EBF site 376 (partition 1)": 1,
        "EBF site 377 (partition 1)": 1,
        "EBF site 378 (partition 1)": 1,
        "EBF site 38 (partition 1)": 1,
        "EBF site 380 (partition 1)": 0.9999999949752406,
        "EBF site 381 (partition 1)": 1,
        "EBF site 382 (partition 1)": 1,
        "EBF site 384 (partition 1)": 1,
        "EBF site 387 (partition 1)": 1,
        "EBF site 389 (partition 1)": 1,
        "EBF site 39 (partition 1)": 1,
        "EBF site 390 (partition 1)": 1,
        "EBF site 391 (partition 1)": 1,
        "EBF site 392 (partition 1)": 1,
        "EBF site 393 (partition 1)": 1,
        "EBF site 395 (partition 1)": 1,
        "EBF site 396 (partition 1)": 1,
        "EBF site 397 (partition 1)": 1,
        "EBF site 398 (partition 1)": 1,
        "EBF site 399 (partition 1)": 1,
        "EBF site 4 (partition 1)": 1,
        "EBF site 40 (partition 1)": 1,
        "EBF site 400 (partition 1)": 1,
        "EBF site 41 (partition 1)": 1,
        "EBF site 42 (partition 1)": 1,
        "EBF site 43 (partition 1)": 1,
        "EBF site 44 (partition 1)": 1,
        "EBF site 45 (partition 1)": 1,
        "EBF site 46 (partition 1)": 1,
        "EBF site 47 (partition 1)": 1,
        "EBF site 48 (partition 1)": 1,
        "EBF site 49 (partition 1)": 1,
        "EBF site 5 (partition 1)": 1,
        "EBF site 50 (partition 1)": 1,
        "EBF site 51 (partition 1)": 1,
        "EBF site 52 (partition 1)": 1,
        "EBF site 53 (partition 1)": 1,
        "EBF site 54 (partition 1)": 1,
        "EBF site 55 (partition 1)": 1,
        "EBF site 56 (partition 1)": 1,
        "EBF site 57 (partition 1)": 1,
        "EBF site 58 (partition 1)": 1,
        "EBF site 59 (partition 1)": 1,
        "EBF site 6 (partition 1)": 1,
        "EBF site 60 (partition 1)": 1,
        "EBF site 61 (partition 1)": 1,
        "EBF site 62 (partition 1)": 1,
        "EBF site 63 (partition 1)": 1,
        "EBF site 64 (partition 1)": 0.9999999949752406,
        "EBF site 65 (partition 1)": 1,
        "EBF site 66 (partition 1)": 1,
        "EBF site 67 (partition 1)": 1,
        "EBF site 68 (partition 1)": 1,
        "EBF site 69 (partition 1)": 1,
        "EBF site 7 (partition 1)": 1,
        "EBF site 70 (partition 1)": 1,
        "EBF site 71 (partition 1)": 1,
        "EBF site 72 (partition 1)": 1,
        "EBF site 73 (partition 1)": 1,
        "EBF site 74 (partition 1)": 1,
        "EBF site 75 (partition 1)": 1,
        "EBF site 76 (partition 1)": 1,
        "EBF site 77 (partition 1)": 1,
        "EBF site 78 (partition 1)": 1,
        "EBF site 79 (partition 1)": 1,
        "EBF site 8 (partition 1)": 1,
        "EBF site 80 (partition 1)": 1,
        "EBF site 81 (partition 1)": 1,
        "EBF site 82 (partition 1)": 1,
        "EBF site 83 (partition 1)": 1,
        "EBF site 84 (partition 1)": 1,
        "EBF site 85 (partition 1)": 1,
        "EBF site 86 (partition 1)": 1,
        "EBF site 87 (partition 1)": 1,
        "EBF site 88 (partition 1)": 1,
        "EBF site 89 (partition 1)": 1,
        "EBF site 9 (partition 1)": 1,
        "EBF site 90 (partition 1)": 1,
        "EBF site 91 (partition 1)": 1,
        "EBF site 93 (partition 1)": 1,
        "EBF site 94 (partition 1)": 1,
        "EBF site 95 (partition 1)": 1,
        "EBF site 96 (partition 1)": 1,
        "EBF site 97 (partition 1)": 1,
        "EBF site 98 (partition 1)": 1,
        "EBF site 99 (partition 1)": 1,
        "Global MG94xREV": 0,
        "Nucleotide GTR": 0,
        "original name": "HYPHOPICHIA_SP_STRAIN_PAR10A"
      },
      "Node1": {
        "EBF site 1 (partition 1)": 1,
        "EBF site 10 (partition 1)": 1,
        "EBF site 100 (partition 1)": 1,
        "EBF site 101 (partition 1)": 1,
        "EBF site 102 (partition 1)": 1,
        "EBF site 103 (partition 1)": 1,
        "EBF site 104 (partition 1)": 1,
        "EBF site 105 (partition 1)": 1,
        "EBF site 106 (partition 1)": 1,
        "EBF site 107 (partition 1)": 1,
        "EBF site 108 (partition 1)": 1,
        "EBF site 109 (partition 1)": 1,
        "EBF site 11 (partition 1)": 1,
        "EBF site 110 (partition 1)": 1,
        "EBF site 111 (partition 1)": 1,
        "EBF site 112 (partition 1)": 1,
        "EBF site 113 (partition 1)": 1,
        "EBF site 114 (partition 1)": 1,
        "EBF site 115 (partition 1)": 1,
        "EBF site 116 (partition 1)": 1,
        "EBF site 117 (partition 1)": 0.9100300491690886,
        "EBF site 118 (partition 1)": 1,
        "EBF site 119 (partition 1)": 1,
        "EBF site 120 (partition 1)": 0.7389147756952553,
        "EBF site 121 (partition 1)": 1,
        "EBF site 122 (partition 1)": 1,
        "EBF site 123 (partition 1)": 1,
        "EBF site 124 (partition 1)": 1,
        "EBF site 125 (partition 1)": 1,
        "EBF site 126 (partition 1)": 1,
        "EBF site 127 (partition 1)": 0.934704490701522,
        "EBF site 128 (partition 1)": 1,
        "EBF site 129 (partition 1)": 1,
        "EBF site 13 (partition 1)": 1,
        "EBF site 130 (partition 1)": 1,
        "EBF site 131 (partition 1)": 1,
        "EBF site 132 (partition 1)": 1,
        "EBF site 133 (partition 1)": 1,
        "EBF site 134 (partition 1)": 1,
        "EBF site 135 (partition 1)": 1,
        "EBF site 136 (partition 1)": 0.8236334367731977,
        "EBF site 137 (partition 1)": 1,
        "EBF site 139 (partition 1)": 1,
        "EBF site 14 (partition 1)": 0.9197826864854753,
        "EBF site 140 (partition 1)": 1,
        "EBF site 141 (partition 1)": 1,
        "EBF site 142 (partition 1)": 1,
        "EBF site 143 (partition 1)": 1,
        "EBF site 144 (partition 1)": 1,
        "EBF site 146 (partition 1)": 1,
        "EBF site 147 (partition 1)": 1,
        "EBF site 148 (partition 1)": 1,
        "EBF site 149 (partition 1)": 1,
        "EBF site 15 (partition 1)": 1,
        "EBF site 150 (partition 1)": 1,
        "EBF site 151 (partition 1)": 1,
        "EBF site 152 (partition 1)": 1,
        "EBF site 153 (partition 1)": 1,
        "EBF site 155 (partition 1)": 1,
        "EBF site 156 (partition 1)": 1,
        "EBF site 157 (partition 1)": 1,
        "EBF site 158 (partition 1)": 1,
        "EBF site 159 (partition 1)": 0.06724813269676921,
        "EBF site 16 (partition 1)": 1,
        "EBF site 160 (partition 1)": 1,
        "EBF site 161 (partition 1)": 1,
        "EBF site 162 (partition 1)": 1,
        "EBF site 163 (partition 1)": 0.05729574428468595,
        "EBF site 164 (partition 1)": 1,
        "EBF site 165 (partition 1)": 1,
        "EBF site 166 (partition 1)": 1,
        "EBF site 167 (partition 1)": 0.9319151409404159,
        "EBF site 168 (partition 1)": 1,
        "EBF site 169 (partition 1)": 1,
        "EBF site 17 (partition 1)": 0.9298533153100754,
        "EBF site 170 (partition 1)": 1,
        "EBF site 171 (partition 1)": 1,
        "EBF site 172 (partition 1)": 1,
        "EBF site 173 (partition 1)": 1,
        "EBF site 174 (partition 1)": 1,
        "EBF site 175 (partition 1)": 1,
        "EBF site 176 (partition 1)": 1,
        "EBF site 177 (partition 1)": 1,
        "EBF site 178 (partition 1)": 1,
        "EBF site 179 (partition 1)": 1,
        "EBF site 18 (partition 1)": 1,
        "EBF site 180 (partition 1)": 1,
        "EBF site 181 (partition 1)": 1,
        "EBF site 182 (partition 1)": 1,
        "EBF site 183 (partition 1)": 1,
        "EBF site 184 (partition 1)": 1,
        "EBF site 185 (partition 1)": 1,
        "EBF site 186 (partition 1)": 0.6229027300939844,
        "EBF site 187 (partition 1)": 1,
        "EBF site 188 (partition 1)": 1,
        "EBF site 189 (partition 1)": 1,
        "EBF site 19 (partition 1)": 1,
        "EBF site 190 (partition 1)": 1,
        "EBF site 191 (partition 1)": 1,
        "EBF site 192 (partition 1)": 1,
        "EBF site 193 (partition 1)": 1,
        "EBF site 194 (partition 1)": 1,
        "EBF site 195 (partition 1)": 1,
        "EBF site 196 (partition 1)": 1,
        "EBF site 197 (partition 1)": 1,
        "EBF site 198 (partition 1)": 1,
        "EBF site 199 (partition 1)": 0.9089911914452907,
        "EBF site 2 (partition 1)": 1,
        "EBF site 20 (partition 1)": 1,
        "EBF site 200 (partition 1)": 1,
        "EBF site 201 (partition 1)": 1,
        "EBF site 202 (partition 1)": 1,
        "EBF site 203 (partition 1)": 1,
        "EBF site 204 (partition 1)": 1,
        "EBF site 205 (partition 1)": 1,
        "EBF site 206 (partition 1)": 1,
        "EBF site 207 (partition 1)": 1,
        "EBF site 208 (partition 1)": 1,
        "EBF site 209 (partition 1)": 0.1771567690732374,
        "EBF site 21 (partition 1)": 1,
        "EBF site 210 (partition 1)": 0.693787953415727,
        "EBF site 211 (partition 1)": 1,
        "EBF site 212 (partition 1)": 1,
        "EBF site 213 (partition 1)": 1,
        "EBF site 214 (partition 1)": 1,
        "EBF site 215 (partition 1)": 1,
        "EBF site 216 (partition 1)": 1,
        "EBF site 217 (partition 1)": 1,
        "EBF site 218 (partition 1)": 1,
        "EBF site 219 (partition 1)": 1,
        "EBF site 22 (partition 1)": 1,
        "EBF site 220 (partition 1)": 1,
        "EBF site 221 (partition 1)": 1,
        "EBF site 222 (partition 1)": 1,
        "EBF site 223 (partition 1)": 0.9659989664532455,
        "EBF site 225 (partition 1)": 1,
        "EBF site 226 (partition 1)": 1,
        "EBF site 227 (partition 1)": 1,
        "EBF site 228 (partition 1)": 0.7463456102490819,
        "EBF site 229 (partition 1)": 0.4607091823216183,
        "EBF site 23 (partition 1)": 2.810181314934043,
        "EBF site 230 (partition 1)": 1,
        "EBF site 231 (partition 1)": 1,
        "EBF site 232 (partition 1)": 1,
        "EBF site 233 (partition 1)": 1,
        "EBF site 234 (partition 1)": 1,
        "EBF site 235 (partition 1)": 1,
        "EBF site 236 (partition 1)": 1,
        "EBF site 237 (partition 1)": 1,
        "EBF site 239 (partition 1)": 1,
        "EBF site 24 (partition 1)": 84.17741547626659,
        "EBF site 240 (partition 1)": 1,
        "EBF site 241 (partition 1)": 1,
        "EBF site 242 (partition 1)": 1,
        "EBF site 243 (partition 1)": 1,
        "EBF site 244 (partition 1)": 1,
        "EBF site 245 (partition 1)": 1,
        "EBF site 246 (partition 1)": 1,
        "EBF site 247 (partition 1)": 1,
        "EBF site 248 (partition 1)": 1,
        "EBF site 249 (partition 1)": 1,
        "EBF site 25 (partition 1)": 1,
        "EBF site 250 (partition 1)": 1,
        "EBF site 251 (partition 1)": 1,
        "EBF site 252 (partition 1)": 1,
        "EBF site 253 (partition 1)": 1,
        "EBF site 254 (partition 1)": 1,
        "EBF site 255 (partition 1)": 1,
        "EBF site 256 (partition 1)": 1,
        "EBF site 257 (partition 1)": 1,
        "EBF site 258 (partition 1)": 1,
        "EBF site 259 (partition 1)": 1,
        "EBF site 26 (partition 1)": 0.519936015575506,
        "EBF site 260 (partition 1)": 1,
        "EBF site 261 (partition 1)": 1,
        "EBF site 262 (partition 1)": 1,
        "EBF site 263 (partition 1)": 1,
        "EBF site 264 (partition 1)": 1,
        "EBF site 265 (partition 1)": 1,
        "EBF site 266 (partition 1)": 0.9014752895534958,
        "EBF site 267 (partition 1)": 1,
        "EBF site 268 (partition 1)": 1,
        "EBF site 269 (partition 1)": 1,
        "EBF site 27 (partition 1)": 1,
        "EBF site 270 (partition 1)": 0.08816854201639612,
        "EBF site 271 (partition 1)": 1,
        "EBF site 272 (partition 1)": 1,
        "EBF site 273 (partition 1)": 1,
        "EBF site 274 (partition 1)": 0.2914818173221869,
        "EBF site 275 (partition 1)": 1,
        "EBF site 276 (partition 1)": 0.8679908578838821,
        "EBF site 277 (partition 1)": 1,
        "EBF site 278 (partition 1)": 1,
        "EBF site 279 (partition 1)": 1,
        "EBF site 28 (partition 1)": 0.6416215254797875,
        "EBF site 280 (partition 1)": 1,
        "EBF site 281 (partition 1)": 1,
        "EBF site 282 (partition 1)": 1,
        "EBF site 283 (partition 1)": 1,
        "EBF site 284 (partition 1)": 1,
        "EBF site 285 (partition 1)": 0.8952111998246902,
        "EBF site 286 (partition 1)": 1,
        "EBF site 287 (partition 1)": 1,
        "EBF site 288 (partition 1)": 1,
        "EBF site 289 (partition 1)": 1,
        "EBF site 29 (partition 1)": 1,
        "EBF site 290 (partition 1)": 1,
        "EBF site 292 (partition 1)": 1,
        "EBF site 293 (partition 1)": 1,
        "EBF site 294 (partition 1)": 1,
        "EBF site 295 (partition 1)": 1,
        "EBF site 296 (partition 1)": 0.9037407870037001,
        "EBF site 297 (partition 1)": 1,
        "EBF site 298 (partition 1)": 1,
        "EBF site 299 (partition 1)": 1,
        "EBF site 3 (partition 1)": 1,
        "EBF site 30 (partition 1)": 1,
        "EBF site 300 (partition 1)": 1,
        "EBF site 301 (partition 1)": 1,
        "EBF site 302 (partition 1)": 1,
        "EBF site 303 (partition 1)": 1,
        "EBF site 304 (partition 1)": 0.8554705343613195,
        "EBF site 305 (partition 1)": 1,
        "EBF site 306 (partition 1)": 0.8435733227855602,
        "EBF site 307 (partition 1)": 0.5867602032649191,
        "EBF site 308 (partition 1)": 0.9978309709008703,
        "EBF site 309 (partition 1)": 1,
        "EBF site 31 (partition 1)": 1,
        "EBF site 310 (partition 1)": 1,
        "EBF site 311 (partition 1)": 1,
        "EBF site 312 (partition 1)": 1,
        "EBF site 313 (partition 1)": 0.8920383927975014,
        "EBF site 314 (partition 1)": 1,
        "EBF site 315 (partition 1)": 1,
        "EBF site 316 (partition 1)": 0.9371463134458482,
        "EBF site 317 (partition 1)": 1,
        "EBF site 318 (partition 1)": 1,
        "EBF site 319 (partition 1)": 1,
        "EBF site 32 (partition 1)": 1,
        "EBF site 320 (partition 1)": 1,
        "EBF site 321 (partition 1)": 1,
        "EBF site 322 (partition 1)": 1,
        "EBF site 323 (partition 1)": 1,
        "EBF site 324 (partition 1)": 0.8265176470503756,
        "EBF site 325 (partition 1)": 1,
        "EBF site 326 (partition 1)": 0.970807810930442,
        "EBF site 328 (partition 1)": 1,
        "EBF site 329 (partition 1)": 0.1637614664358829,
        "EBF site 33 (partition 1)": 1,
        "EBF site 330 (partition 1)": 0.8212330047886851,
        "EBF site 331 (partition 1)": 1,
        "EBF site 332 (partition 1)": 1,
        "EBF site 333 (partition 1)": 1,
        "EBF site 334 (partition 1)": 1,
        "EBF site 336 (partition 1)": 1,
        "EBF site 337 (partition 1)": 1,
        "EBF site 339 (partition 1)": 1,
        "EBF site 34 (partition 1)": 1,
        "EBF site 340 (partition 1)": 1,
        "EBF site 341 (partition 1)": 1,
        "EBF site 342 (partition 1)": 1,
        "EBF site 343 (partition 1)": 1,
        "EBF site 344 (partition 1)": 1,
        "EBF site 345 (partition 1)": 1,
        "EBF site 346 (partition 1)": 1,
        "EBF site 347 (partition 1)": 1,
        "EBF site 348 (partition 1)": 1,
[truncated: 653,416 more chars]
