# Supplementary material for: Taxol and β-tubulins from endophytic fungi isolated from the Himalayan Yew, Taxus wallichiana Zucc
Source: Front Microbiol. 2022 Sep 29;13:956855. doi: 10.3389/fmicb.2022.956855 (PMC9557061; doi:10.3389/fmicb.2022.956855)
Supplement: Supplementary file 2 [file Data_Sheet_2.zip › Sequences DNA datamonkey.fasta]

>Alternaria_arborescens strain PAR15
GGTCAGTGTGGTAACCAAATCGGTGCTGCCTTCTGGCAGACCATTTCCGGCGAGCATGGCCTCGATGGCTCTGGTGTCTACAACGGCACTTCAGACCTCCAGTTGGAGCGCATGAACGTCTACTTCAACGAAGCGTCCAACAACAAGTTCGTGCCCCGTGCCGTCCTCGTCGATCTCGAGCCCGGTACCATGGACGCCGTCCGCGCTGGTCCCTTCGGCCAGCTGTTCCGCCCCGACAACTTCGTCTTCGGCCAGTCTGGTGCTGGTAACAACTGGGCAAAGGGTCATTACACCGAGGGTGCCGAGCTGGTCGACCAGGTCCTCGATGTCGTGCGCCGCGAGGCCGAGGGCTGCGACTGCCTCCAGGGTTTCCAGATCACCCACTCCCTCGGAGGTGGTACTGGTGCCGGTATGGGTACGCTTCTCATCTCCAAGATCCGTGAGGAGTTCCCCGACCGCATGATGGCCACCTACTCCGTCGTGCCTTCCCCCAAGGTCTCCGACACCGTTGTCGAGCCCTACAACGCCACACTCTCCATCCACCAGCTGGTTGAGAACTCGGACGAGACCTTCTGCATTGACAACGAGGCTCTCTACGACATCTGCATGAGGACTCTCAAGCTGAACAACCCCTCCTACGGCGACCTGAACCACCTCGTTTCCGCTGTCATGTCGGGTGTCACTACCTGCCTGCGTTTCCCCGGTCAGCTCAACTCTGACCTGAGGAAGTTGGCCGTCAACATGGTTCCCTTCCCCCGTCTCCACTTCTTCATGGTCGGATTCGCTCCCCTCACCAGCCGCGGTGCCCACTCCTTCCGCGCCGTCACCGTTCCCGAGCTCACCCAGCAGATGTTCGACCCCAAGAACATGATGGCTGCTTCCGACTTCCGCAACGGTCGCTACCTGACCTGCTCTGCCTACTTCCGTGGTAAGGTCTCCATGAAGGAGGTCGAGGACCAGATGCGCAACGTCCAGAACAAGAACTCCTCATACTTCGTTGAGTGGATCCCCAACAACGTTCAGACCGCCCTCTGCTCCATCCCTCCCCGCGGCCTGAAGATGTCCTCTACCTTCGTTGGTAACTCGACCTCCATCCAGGAGCTGTTCAAGCGTGTCGGTGACCAGTTCACTGCCATGTTCAGGCGCAAGGCTTTCTTGCATTGGTACACTGGTGAGGGTATGGACGAAATGGAATTCACGGAG

>Annulohypoxylon sp. strain MUS1
GGTCAGTGTGGTAACCAAATTGGTGCTGCTTTCTGGCAAACCATCTCTGGCGAGCACGGTCTCGACAGCAATGGCGTCTACAACGGAACCTCGGAGCTCCAGCTCGAGCGCATGAGCGTCTACTTCAACGAGGCATCTGGTAACAAGTATGTTCCCCGCGCCGTCCTCGTCGATCTCGAGCCGGGTACTATGGACGCCGTCCGTGCTGGCCCTTTCGGCCAACTTTTCCGTCCCGACAACTTCGTCTTCGGCCAGTCTGGTGCCGGAAACAACTGGGCGAAGGGTCACTACACTGAGGGTGCCGAGCTAGTTGACAACGTTCTTGATGTTGTCCGTCGTGAGGCTGAGGGCTGTGACTGCCTCCAGGGTTTCCAGATCACCCACTCTCTCGGTGGTGGTACCGGTGCCGGTATGGGTACCCTGCTGATCTCTAAGATCCGCGAAGAGTTCCCCGACCGTATGATGGCTACCTTCTCCGTCGTCCCCTCCCCCAAGGTTTCCGACACCGTCGTCGAGCCTTACAACGCCACTCTCTCAGTTCACCAGCTGGTTGAGAACTCCGACGAGACCTTCTGTATCGACAACGAAGCTCTGTACGATATCTGCATGCGTACTCTCAAGCTGTCCAACCCCTCTTACGGCGACCTTAACCACCTGGTCTCTGCCGTCATGTCTGGTGTCACCACTTGCTTGCGTTTCCCTGGTCAGCTTAACTCTGACTTGCGCAAGCTTGCCGTCAACATGGTTCCTTTCCCTCGTCTTCACTTCTTCATGGTCGGCTTCGCTCCCTTGACCAGCCGTGGCGCCTACTCCTTCCGCGCTGTTACCGTTCCCGAGTTGACCCAGCAGATGTTCGACCCCAAGAACATGATGGCTGCTTCTGACTTCCGCAACGGTCGTTACCTAACGTGCTCTGCCATCTTCCGTGGCAAGATCTCCATGAAGGAGGTTGAGGACCAGATGCGCAATGTCCAGAACAAGAACTCGTCCTACTTCGTCGAGTGGATCCCCAACAACGTCCAGACCGCTCTTTGCTCCATTCCTCCCCGCGGCCTCAAGATGTCGTCTACCTTCGTCGGTAACTCGACCGCTATCCAGGAGCTTTTCAAGCGTGTTGGCGAGCAGTTCACTGCTATGTTCCGACGCAAGGCTTTCTTGCATTGGTACACTGGCGAGGGTATGGACGAGATGGAATTCACTGAG

>Aspergillus tubingensis strain PAR10b
GGTCAGTGTGGTAACCAAATTGGTGCTGCTTTCTGGCAGACCATCTCTGGCGAGCACGGCCTTGACGGCTCCGGTGTTTACAATGGCACCTCCGACCTCCAGCTGGAGCGCATGAACGTCTACTTCAACGAGGCTAGCGGTAACAAGTATGTCCCCCGTGCCGTCCTCGTCGATCTCGAGCCCGGTACCATGGACGCCGTCCGTGCCGGTCCCTTCGGCCAGCTCTTCCGCCCCGACAACTTCGTCTTCGGCCAGTCCGGTGCTGGTAACAACTGGGCCAAGGGTCACTACACTGAGGGTGCCGAGTTGGTCGACCAGGTTGTCGACGTTGTCCGCCGTGAGGCCGAGGCTTGCGACTGCCTCCAGGGTTTCCAGATCACCCACTCCCTCGGTGGTGGTACCGGTGCCGGTATGGGTACCCTCCTGATCTCCAAGATCCGTGAGGAGTTCCCCGACCGTATGATGGCCACCTTCTCCGTTGTCCCCTCCCCCAAGGTCTCCGACACCGTTGTTGAGCCTTACAACGCCACTCTCTCCGTCCACCAGCTCGTTGAGCACTCCGACGAGACCTTCTGTATCGACAACGAGGCTCTGTACGACATCTGCATGCGCACCCTCAAGCTCTCCAACCCCTCTTACGGTGACCTGAACCACCTGGTCTCTGCCGTCATGTCCGGTGTGACCACTTGCCTCCGTTTCCCTGGTCAGCTCAACTCCGACCTCCGCAAGCTGGCTGTCAACATGGTTCCCTTCCCTCGTCTCCACTTCTTCATGGTCGGCTTCGCTCCTCTGACCAGCCGCGGCGCCTACTCCTTCCGTGCCGTCACCGTTCCCGAGTTGACCCAGCAGATGTTCGACCCCAAGAACATGATGGCTGCCTCTGACTTCCGCAACGGCCGCTACCTCACCTGCTCCGCCATCTTCCGTGGACGTGTCTCCATGAAGGAGGTTGAGGACCAGATGCGCAACATCCAGAGCAAGAACCAGACCTACTTCGTCGAGTGGATCCCCAACAACATCCAGACCGCCCTCTGCTCCATTCCTCCCCGTGGTCTCAAGATGTCCTCTACCTTCATCGGTAACTCCACCTCCATCCAGGAGCTCTTCAAGCGTGTCGGTGATCAGTTCACTGCTATGTTCCGTCGCAAGGCTTTCTTGCACTGGTACACTGGTGAGGGTATGGACGAAATGGAGTTCACGGAG

>Bjerkandera adusta strain PAR4 
GGTCAGTGTGGTAACCAAATCGGTGCCAAATTCTGGGAGGTCGTCTCAGACGAACACGGCATTGACCGCGAAGGCTTGTACAAGGGCAACAACGACCTCCAGCTCGAGCGCATCAACGTATACTACAATGAGGTAGCGGCCAACAAGTACGTTCCGCGCGCGGTCCTGGTCGACCTCGAGCCTGGAACGATGGACTCCGTTCGCTCGGGACCCCTGGGCAACCTGTTCCGACCAGACAACTTCGTCTTCGGCCAGAGTGGTGCTGGAAACAACTGGGCGAAAGGACATTACACTGAGGGAGCTGAGCTCGTCGACTCTGTCCTCGACGTCGTCCGCAAGGAGGCCGAGGGCACTGACTGTCTCCAGGGCTTCCAGATCACCCACTCGCTTGGTGGCGGCACTGGTGCCGGTATGGGTACCCTCCTCATTTCCAAGATTCGTGAGGAGTACCCTGATCGTATGATGGCGACCTACTCCGTCGTCCCCAGTCCCAAGGTTTCGGACACCGTCGTCGAGCCATACAACGCGACGCTCTCCGTGCACCAACTTGTTGAGAACTCTGATGAGACCTTCTGTATCGATAACGAGGCGCTGTACGACATTTGCTTCAGGACATTGAAGCTTTCAACACCAACATACGGTGACCTCAACCACCTTGTCTCCATCGTCATGTCTGGCATCACGACTTGCTTGCGTTTCCCTGGTCAGCTCAACTCTGACCTCCGTAAGCTTGCCGTCAACATGGTTCCCTTCCCTCGTCTCCACTTCTTCATGACCGGCTTCGCTCCCTTGACTGCCCGCGGCAGCCAACAGTTCCGCGCCGTCACTGTCCCCGAGCTCACTCAGCAGATGTTCGACGCCAAGAACATGATGGCTGCCTCAGACCCCCGTCACGGTCGCTACCTCACGGTTGCTACCATCTTCCGTGGCAAGGTTTCGATGAAGGAGGTCGAGGAGCAGATGCAGAATGTTCAGAACAAGAACTCTGCCTACTTCGTCGAGTGGATCCCCAACAACGTCCTCACCGCGCAGTGTGACATTGCTCCCCGTGGCCAGAAGATGGCTGTTACCTTCCTCGGTAACTCGACCGCCATCCAAGAGCTCTTCAAGCGTGTCAGCGACCAATTCACTGCCATGTTCCGTCGCAAGGCCTTCTTGCATTGGTACACCCAGGAGGGTATGGACGAAATGGAATTCACTGAG

>Candida quercitrusa strain PAR14
GGTCAGTGTGGTAACCAAATTGGTACTGCTTTCTGGGAGACCATTTGTGGTGAACATGGTTTAGACGAAAACGGAAACTACCACGGTGAAGACGACATTCAAAAGCAGAAATTAGGTGTCTACTTCAACGAAGCTAGCTCAGGTAAATATGTTCCAAGAGCTGTCTTGGTTGATTTGGAACCAGGCACCATTGATGGCGTTAAACAGTCCGCTATTGGTAACTTATTTAGACCAGATAACTTTATTTTCGGTCAATCATCTGCTGGTAACGTTTGGGCCAAGGGCCATTACACTGAGGGTGCTGAACTTGTAGACTCTGTTATGGACGTTGTCAGAAGAGAAGCCGAAGGATGTGATTCCTTGCAAGGTTTCCAAATCACCCATTCTTTGGGTGGTGGTACTGGATCTGGTATGGGTACCTTGTTGATTTCCAAGATCAGAGAAGAATTTCAAGACAGAATGATGGCGACTTTCTCGGTATTGCCATCTCCTAAAGTCAGTGACACCGTTATTGAACCTTATAACGCTACCTTGTCTGTCCATCAGTTGGTTGAAAACTCTGATGAAACCTTCTGTATTGATAATGAAGCATTATACAATATATGTCAAAAGACTTTGAAATTACCTCAACCAAACTATTCTCAGTTGAACCACCTTGTTTCTTCTGTTATGTCTGGTATTACCACATCTTTAAGATACCCTGGTCAATTAAACTCTGATTTGAGAAAATTGGCCGTTAATTTAGTTCCTTTCCCAAGATTGCACTTTTTCATGGTGGGTTATGCCCCATTAACTTCGATTGGTGCTCAATCTTTCAGATCTTTGACTGTTCCTGAATTGACTCAACAAATGTTTGATGCTAAGAACATGATGGCTGCTTCTGATCCAAGAAATGGTCGTTATTTGACTGTTGCTGCTTTCTTCAGAGGTAAGGTTTCTGTTAAGGAAGTTGACGATGAAATGTACAAGGTTCAGCAGAAGAACTCATCATACTTTGTGGAATGGATTCCAAACAATGTCCAAACCGCTGTCTGTTCTGTTCCTCCCAAGGATTTGGACATGGCTGCCACTTTCATTGGTAACTCTACATCGATTCAAGAATTGTTTAAGAGAGTTGGAGATCAATTTAGTGCCATGTTCAGAAGAAAGGCTTTCTTGCATTGGTACACTTCTGAAGGTATGGATGAGTTGGAATTCTCTGAG

>Diaporthe sp strain PAR5
GGTCAGTGTGGTAACCAAATCGGTGCTGCTTTCTGGCAAACCATCTCTGGCGAGCACGGCCTCGACACCAATGGCGTCTACAACGGCACTTCCGAGCTCCAGCTCGAGCGCATGAACGTCTACTTCAACGAGGCCTCCGGCAACAAGTATGTTCCTCGCGCCGTCCTCGTCGATCTCGAGCCCGGTACCATGGACGCCGTCCGTGCCGGTCCCTTCGGCCAGCTGTTCCGTCCCGACAACTTCGTCTTCGGCCAGTCCGGTGCTGGAAACAACTGGGCCAAGGGTCACTACACTGAGGGTGCCGAGCTCGTCGACCAGGTCCTCGACGTCGTCCGTCGCGAGGCTGAGGGCTGCGACTGCCTCCAGGGCTTCCAGATCACCCACTCTCTGGGTGGTGGTACTGGTGCTGGTATGGGTACTCTGCTCATCTCCAAGATCCGTGAGGAGTTCCCCGACCGCATGATGGCTACCTTCTCCGTCGTGCCCTCCCCCAAGGTCTCCGACACCGTCGTCGAGCCCTACAACGCCACCCTGTCCGTCCACCAGCTGGTCGAGAACTCGGACGAGACCTTCTGCATCGACAACGAGGCCTTGTACGACATTTGCATGCGCACACTTAAGCTGTCCAACCCCTCCTACGGCGATCTGAACTACCTGGTGTCGGCTGTCATGTCCGGCGTCACGGTCTCCCTGCGTTTCCCTGGTCAGCTGAACTCTGACCTGCGCAAGCTGGCCGTCAACATGGTGCCCTTCCCTCGTCTGCACTTCTTCATGGTCGGCTTCGCTCCCCTGACCAGCCGTGGCGCCCACTCCTTCCGCGCCGTCACCGTGCCCGAGCTCACCCAGCAGATGTTCGACCCCAAGAACATGATGGCTGCTTCTGACTTCCGCAACGGTCGCTACCTGACATGCTCTGCCATCTTCCGTGGTAAGGTCTCCATGAAGGAGGTCGAGGACCAGATGCGCAACGTCCAGAGCAAGAACTCCTCATACTTCGTCGAGTGGATTCCCAACAACGTCCAGACCGCCCTTTGCTCGATCCCTCCCAAGGGTCTCAAGATGTCCTCCACCTTTGTTGGTAACTCGACTGCTATCCAGGAGCTGTTCAAGCGTGTGGGCGAGCAGTTCACTGCCATGTTCCGTCGCAAGGCTTTCTTGCATTGGTACACTGGCGAGGGTATGGACGAGATGGAATTCACGGAG

>Fusarium sp. isolate SOL6 tub1
GGTCAGTGTGGTAACCAAGTCGGCTCAAGTTTCTGGAACACCGTTTCCAAGGAGCACGGCGTTGACGGTAGCGGCGCATACCACGGAACCGACGACCAGCAGCGAGAGCGCATCGACGTCTACTTTGCTGAGGCTGGAAATGACAAGTATGTCCCCCGTGCTGTTCTTGTGGATCTAGAGTCCGGTCCCCAGGATGCCATCCGCGCCGGCCCCATGGGCCAGCTGTTCCGCCCCGACAACTTTGTCGCCGGTGAGGCCAGTGCCGGAAACAACTGGGCCAAGGGTCATTACACCGAAGGTGCTGAGCTTGTTGAGGAGGCCGTCGACGTGGTCCGTCGCGAGGTCGAGAACTGTGAGCATCTTCAGGGCTTCCAGCTCACCCACTCTCTCGGCGGTGGTACCGGTTCAGGAATGGGAACGCTTTTGCTTTCCAAGATCCGAGAGGAATTCCCCGACCGCATGATGGCTACCTTTTCCGTCATGCCCTCCCCCAAGGTCTCCGATACCGTTGTGGAACCCTACAACGCCACTCTGTCGCTGAACCAACTTGTTGAGAACTCAGACGAGACCTTCTGTATTGATAACGAGGCTCTGTACGATATCTACGAGAAGACACTGAAGATCACCGACCCTTCGTACGCGGATCTCAACTACCTGATTTCCACAGTCATGGCCGGTGTGACAACGTGTTTCCGTTTCCCCGGTCAGCTCAACTCGGATCTGCGCAAGCTTGCTGTTAACATGATTCCGTTCCCCCGACTTCATTTCTTCATGGTTGGATTTGCTCCTCTGACGGGCCGAAAGATGAAGACCTTCCAACACGTTACTGTCCCCAGTCTCGCCCAGCAGATTTTCGACAACAAGAACCTGATGGCCGCTGCTGATTTCCGCAATGGACGATATCTCGCTTGTTCCGCTATCTTCCGTGGAAAGCTCTCAACAAAAGAAATCGAGGACCAGATGCTCAAGGTGCAGACCAAGAACTCCGAGTACTTCGTCGACTGGATCCCCAACAACGTGCAAACCTCTGTCTGCTCCGTTCCCCCAAGAGGTCTGGACATGGCCGCCACTTTCGTCGGCAACTCCACCGCCATCCAGGAGATCTTCAAGCGAGTCGACGACCAGTTCTCAGCCATGTTCCGTCGCAAGGCTTTCTTGCATTGGTACACAAGCGAGGGTATGGACGAAATGGAATTCACGGAG

>Fusarium sp Strain SOL6-2
GGTCAGTGCGGTAACCAAATTGGTGCTGCTTTCTGGCAGACCATCTCTGGCGAGCATGGCCTTGACAGCAATGGTGTCTACAACGGCACCTCGGAGCTTCAGCTCGAGCGCATGAGCGTCTACTTCAACGAGGCTTCCGGCAACAAGTACGTCCCTCGTGCCGTCCTCGTCGATTTGGAGCCCGGTACCATGGATGCCGTCCGCGCTGGTCCTTTCGGTCAGCTTTTCCGACCCGACAACTTCGTTTTCGGCCAGTCTGGTGCTGGAAACAACTGGGCGAAGGGTCATTACACTGAGGGAGCTGAGCTCGTCGACCAGGTCCTTGATGTCGTCCGCCGTGAGGCCGAGGGCTGCGATTGCCTCCAGGGCTTCCAGATCACCCACTCTCTCGGTGGTGGTACTGGTGCTGGTATGGGTACGCTGCTCATTTCCAAGATCCGTGAGGAGTTCCCCGACCGAATGATGGCCACCTTCTCCGTTGTTCCTTCCCCTAAGGTCTCCGACACTGTCGTTGAGCCCTATAACGCCACTCTCTCCATCCACCAGCTGGTCGAGAACTCCGATGAGACCTTCTGTATCGACAACGAAGCCCTCTACGACATTTGCATGCGAACCTTGAAGCTGTCTAACCCCTCCTACGGTGACCTCAACTACCTCGTCTCCGCTGTTATGTCCGGTGTCACCACCTGTCTCCGTTTCCCTGGTCAGCTGAACTCTGACCTCCGAAAGCTTGCCGTCAACATGGTTCCTTTCCCCCGTCTGCACTTCTTTATGGTCGGCTTTGCCCCCCTGACCAGCCGTGGTGCTCACTCCTTCCGCGCTGTCAGCGTTCCTGAGTTGACTCAGCAGATGTTCGACCCCAAGAACATGATGGCTGCTTCCGACTTCCGCAACGGTCGTTACCTGACCTGCTCTGCCATCTTCCGTGGTCGCGTTGCCATGAAGGAGGTCGAGGACCAGATGCGAAACGTCCAAAACAAGAACTCCTCTTACTTCGTCGAGTGGATTCCCAACAACATCCAGACCGCTCTGTGTGCCATTCCCCCTCGTGGTCTTACCATGTCTTCTACTTTTATCGGAAACTCCACCTCTATTCAGGAGCTCTTCAAGCGTATCGGCGAGCAGTTCACCGCTATGTTCCGACGCAAGGCTTTCTTGCATTGGTACACTGGTGAGGGTATGGATGAAATGGAATTCACTGAG

>Fusarium sp Strain SOL2 tub1
GGTCAGTGTGGTAACCAAGTCGGCTCAAGTTTCTGGAACACCGTTTCCAAGGAGCACGGCGTTGACGGTAGCGGCGCATACCACGGAACCGACGACCAGCAGCGAGAGCGCATCGACGTCTACTTTGCTGAGGCTGGAAATGACAAGTATGTCCCCCGTGCTGTTCTTGTGGATCTAGAGTCCGGTCCCCAGGATGCCATCCGCGCCGGCCCCATGGGCCAGCTGTTCCGCCCCGACAACTTTGTCGCCGGTGAGGCCAGTGCCGGAAACAACTGGGCCAAGGGTCATTACACCGAAGGTGCTGAGCTTGTTGAGGAGGCCGTCGACGTGGTCCGTCGCGAGGTCGAGAACTGTGAGCATCTTCAGGGCTTCCAGCTCACCCACTCTCTCGGCGGTGGTACCGGTTCAGGAATGGGAACGCTTTTGCTTTCCAAGATCCGAGAGGAATTCCCCGACCGCATGATGGCTACCTTTTCCGTCATGCCCTCCCCCAAGGTCTCCGATACCGTTGTGGAACCCTACAACGCCACTCTGTCGCTGAACCAACTTGTTGAGAACTCAGACGAGACCTTCTGTATTGATAACGAGGCTCTGTACGATATCTACGAGAAGACACTGAAGATCACCGACCCTTCGTACGCGGATCTCAACTACCTGATTTCCACAGTCATGGCCGGTGTGACAACGTGTTTCCGTTTCCCCGGTCAGCTCAACTCGGATCTGCGCAAGCTTGCTGTTAACATGATTCCGTTCCCCCGACTTCATTTCTTCATGGTTGGATTTGCTCCTCTGACGGGCCGAAAGATGAAGACCTTCCAACACGTTACTGTCCCCAGTCTCGCCCAGCAGATTTTCGACAACAAGAACCTGATGGCCGCTGCTGATTTCCGCAATGGACGATATCTCGCTTGTTCCGCTATCTTCCGTGGAAAGCTCTCAACAAAAGAAATCGAGGACCAGATGCTCAAGGTGCAGACCAAGAACTCCGAGTACTTCGTCGACTGGATCCCCAACAACGTGCAAACCTCTGTCTGCTCCGTTCCCCCAAGAGGTCTGGACATGGCCGCCACTTTCGTCGGCAACTCCACCGCCATCCAGGAGATCTTCAAGCGAGTCGACGACCAGTTCTCAGCCATGTTCCGTCGCAAGGCTTTCTTGCATTGGTACACAAGCGAGGGTATGGACGAGATGGAATTCACGGAG

>Fusarium sp Strain SOL2 tub2
GGTCAGTGTGGTAACCAAATTGGTGCTGCTTTCTGGCAGACCATCTCTGGCGAGCATGGCCTTGACAGCAATGGTGTCTACAACGGCACCTCGGAGCTTCAGCTCGAGCGCATGAGCGTCTACTTCAACGAGGCTTCCGGCAACAAGTACGTCCCTCGTGCCGTCCTCGTCGATTTGGAGCCCGGTACCATGGATGCCGTCCGCGCTGGTCCTTTCGGTCAGCTTTTCCGACCCGACAACTTCGTTTTCGGCCAGTCTGGTGCTGGAAACAACTGGGCGAAGGGTCATTACACTGAGGGAGCTGAGCTCGTCGACCAGGTCCTTGATGTCGTCCGCCGTGAGGCCGAGGGCTGCGATTGCCTCCAGGGCTTCCAGATCACCCACTCTCTCGGTGGTGGTACTGGTGCTGGTATGGGTACGCTGCTCATTTCCAAGATCCGTGAGGAGTTCCCCGACCGAATGATGGCCACCTTCTCCGTTGTTCCTTCCCCTAAGGTCTCCGACACTGTCGTTGAGCCCTATAACGCCACTCTCTCCATCCACCAGCTGGTCGAGAACTCCGATGAGACCTTCTGTATCGACAACGAAGCCCTCTACGACATTTGCATGCGAACCTTGAAGCTGTCTAACCCCTCCTACGGTGACCTCAACTACCTCGTCTCCGCTGTTATGTCCGGTGTCACCACCTGTCTCCGTTTCCCTGGTCAGCTGAACTCTGACCTCCGAAAGCTTGCCGTCAACATGGTTCCTTTCCCCCGTCTGCACTTCTTTATGGTCGGCTTTGCCCCCCTGACCAGCCGTGGTGCTCACTCCTTCCGCGCTGTCAGCGTTCCTGAGTTGACTCAGCAGATGTTCGACCCCAAGAACATGATGGCTGCTTCCGACTTCCGCAACGGTCGTTACCTGACCTGCTCTGCCATCTTCCGTGGTCGCGTTGCCATGAAGGAGGTCGAGGACCAGATGCGAAACGTCCAAAACAAGAACTCCTCTTACTTCGTCGAGTGGATTCCCAACAACATCCAGACCGCTCTGTGTGCCATTCCCCCTCGTGGTCTTACCATGTCTTCTACTTTTATCGGAAACTCCACCTCTATTCAGGAGCTCTTCAAGCGTATCGGCGAGCAGTTCACCGCTATGTTCCGACGCAAGGCTTTCTTGCATTGGTACACTGGTGAGGGTATGGACGAGATGGAATTCACGGAG

>Hyphopichia sp. strain PAR10a
GGTCAGTGCGGTAACCAAATTGGTACTGCTTTCTGGGAGACCATTTGTGGTGAACATGGTTTAGACGAAAACGGAAACTACCACGGTGAAGACGACATTCAAAAGCAGAAATTAGGTGTCTACTTCAACGAAGCTAGCTCAGGTAAATATGTTCCAAGAGCTGTCTTGGTTGATTTGGAACCAGGCACCATTGATGGCGTTAAACAGTCCGCTATTGGTAACTTATTTAGACCAGATAACTTTATTTTCGGTCAATCATCTGCTGGTAACGTTTGGGCCAAGGGCCATTACACTGAGGGTGCTGAACTTGTAGACTCTGTTATGGACGTTGTCAGAAGAGAAGCCGAAGGATGTGATTCCTTGCAAGGTTTCCAAATCACCCATTCTTTGGGTGGTGGTACTGGATCTGGTATGGGTACCTTGTTGATTTCCAAGATCAGAGAAGAATTTCAAGACAGAATGATGGCGACTTTCTCGGTATTGCCATCTCCTAAAGTCAGTGACACCGTTATTGAACCTTATAACGCTACCTTGTCTGTCCATCAGTTGGTTGAAAACTCTGATGAAACCTTCTGTATTGATAATGAAGCATTATACAATATATGTCAAAAGACTTTGAAATTACCTCAACCAAACTATTCTCAGTTGAACCACCTTGTTTCTTCTGTTATGTCTGGTATTACCACATCTTTAAGATACCCTGGTCAATTAAACTCTGATTTGAGAAAATTGGCCGTTAATTTAGTTCCTTTCCCAAGATTGCACTTTTTCATGGTGGGTTATGCCCCATTAACTTCGATTGGTGCTCAATCTTTCAGATCTTTGACTGTTCCTGAATTGACTCAACAAATGTTTGATGCTAAGAACATGATGGCTGCTTCTGATCCAAGAAATGGTCGTTATTTGACTGTTGCTGCTTTCTTCAGAGGTAAGGTTTCTGTTAAGGAAGTTGACGATGAAATGTACAAGGTTCAGCAGAAGAACTCATCATACTTTGTGGAATGGATTCCAAACAATGTCCAAACCGCTGTCTGTTCTGTTCCTCCCAAGGATTTGGACATGGCTGCCACTTTCATTGGTAACTCTACATCGATTCAAGAATTGTTTAAGAGAGTTGGAGATCAATTTAGTGCCATGTTCAGAAGAAAGGCTTTCTTGCATTGGTACACTTCTGAAGGTATGGACGAGATGGAGTTCACTGAG

>Penicillium sp. strain SOL5
GGCCAGTGTGGTAACCAAATTGGTGCCGCTTTCTGGCAAACCATCTCTGGCGAGCACGGTCTCGATGGCGATGGACAGTACAATGGTACCTCCGACCTCCAGCTCGAGCGTATGAACGTCTACTTCAACCATGCCAGCGGTGACAAGTACGTTCCCCGTGCCGTTCTCGTCGATTTGGAGCCCGGTACCATGGACGCTGTCCGCTCCGGTCCTTTCGGCAAGCTTTTCCGCCCCGACAACTTCGTCTTCGGTCAGTCCGGTGCTGGTAACAACTGGGCTAAGGGTCACTACACCGAGGGTGCCGAGCTTGTTGACCAGGTTCTCGATGTCGTCCGCCGTGAGGCCGAGGGCTGTGACTGCCTCCAGGGTTTCCAGATCACCCACTCCCTGGGTGGTGGTACTGGTGCCGGTATGGGTACACTTTTGATCTCCAAGATCCGTGAGGAGTTCCCCGACCGTATGATGGCCACCTTCTCCGTCGTCCCCTCCCCCAAGGTTTCCGACACCGTTGTTGAGCCTTACAACGCCACCCTCTCCGTTCACCAGCTTGTTGAGCACTCCGACGAGACCTTCTGTATCGATAACGAGGCTCTTTACGATATCTGCATGCGTACCCTCAAGCTCTCCCAGCCCTCCTACGGTGACCTGAACCACCTCGTCTCCGCCGTCATGTCCGGTGTGACCACCTCCCTCCGTTTCCCCGGTCAGCTCAACTCCGATCTCCGCAAGCTCGCCGTCAACATGGTTCCCTTCCCTCGTCTGCACTTCTTCATGGTCGGCTTCGCTCCCCTGACCAGCCGCGGCGGCCAATCTTACCGCCAGGTCAGCGTCCCTGAGTTGACCCAGCAGATGTTCGACCCCAAGAACATGATGGCTGCTTCCGACTTCCGTAACGGCCGCTACCTTACTTGCTCCGCTTTGTTCCGCGGTAAGATCTCCATGAAGGAGGTTGAGGACCAGATGCGCAACATCCAGAGCAAGAACCAGAGCTACTTCGTTGAGTGGATCCCCAACAACGTCCAGACCGCTCTGTGCTCCGTTCCCCCCCGTGGCCTCAAGATGTCTTCCACCTTCGTTGGTAACTCCACCTCCATCCAGGAGCTCTTCAAGCGTGTCGGCGACCAGTTCACTGCCATGTTCCGTCGCAAGGCTTTCTTGCACTGGTACACTGGTGAGGGTATGGACGAGATGGAGTTCACTGAG

>Trichoderma atroviride  isolate MUS11
GGTCAGTGTGGTAACCAAATCGGTGCCGCCTTCTGGCAAACCATTTCCGGCGAGCACGGTCTCGACAGCAATGGTATCTACAACGGCTCTTCCGAGCTCCAGCTGGAACGCATGAACGTCTACTTCAACGAGGCCTCCAACAACAAGTATGTTCCTCGCGCTGTCCTCGTTGATCTCGAGCCCGGCACCATGGACGCCGTCCGTGCCGGTCCTTTCGGTCAGCTCTTCCGTCCCGACAACTTCATCTTTGGCCAGTCTAGTGCCGGAAACAACTGGGCCAAGGGCCACTACACCGAGGGTGCTGAGCTCGTCGACCAAGTCCTCGACGTTGTCCGCCGTGAGGCCGAAGGCTGCGACTGCCTCCAGGGCTTCCAGATCACCCACTCTCTTGGTGGTGGTACCGGATCTGGTATGGGAACTCTCCTGCTTTCCAAGATCCGCGAGGAATTCCCCGACCGAATGATGGCCACCTTCTCCGTTGTCCCATCCCCTAAGGTGTCCGACACCGTCGTTGAGCCCTACAACGCCACTCTCTCCGTCCACCAGCTGGTCGAGAACTCCGACGAGACCTTTTGCATTGATAACGAGGCTCTCTACGACATCTGCATGCGCACCCTTAAGCTGAACAACCCTGCCTACGGTGACCTGAACTACCTCGTCTCTGCCGTCATGTCAGGCATCACCACCTGCTTGCGATTCCCCGGTCAGCTCAACTCTGATCTCCGCAAGCTGGCCGTTAACATGGTTCCTTTCCCTCGTCTCCACTTCTTCATGGTCGGCTTCGCTCCCCTGACCAGCCCCGGTGCTCACTCTTTCCGTGCCGTCACCGTGCCCGAGCTCACCCAGCAGATGTTCGACCCCAAGAACATGATGGCTGCTTCTGACTTCCGCAACGGTCGCTACCTGACCTGCTGCTCCATCTTCCGTGGCAAGGTCGCCATGAAGGAGGTTGAGGACCAGATGCGAAACGTGCAGAACAAGAACTCCACCTACTTCGTTGAGTGGATCCCCAACAACATCCAGACTGCCCTTTGCGCCATCCCCCCTCGTGGCCTGAAGATGTCATCCACCTTCATTGGTAACTCCACCTCCATCCAGGAGCTGTTCAAGCGTGTCGGCGAGCAGTTTAGCGCCATGTTCCGTCGCAAGGCTTTCTTGCATTGGTACACTGGCGAGGGTATGGACGAAATGGAATTCACGGAG

>Trichoderma atroviride strain MUS9
GGTCAGTGTGGTAACCAAGTTGGTTCTGCCTTTTGGCAGACCATCTCTGGCGAGCACGGCCTCGACTCCAGCGGTGTTTATGGTGGTACTTCCGACCAGCAGCTCGACCGTTTGAACGTCTACTTCAACGAGGCGTCCAACAACAAATATGTTCCCCGTGCTGTTCTCGTCGATCTTGAGCCCGGTACCATGGATGCCGTTCGCTCTGGCCCCTTTGGCCAGCTGTTCCGCCCCGACAACTTTGTCTTTGGCCAGTCCGGTGCTGGTAACAACTGGGCAAAGGGTCATTATACTGAGGGTGCTGAGCTGGTTGACCAGGTTCTCGATGTCGTTCGTCGCGAGGCTGAGAACTGTGAGTGCCTTCAGGGCTTCCAGATTACGCACTCCCTGGGTGGTGGTACCGGTTCCGGTATGGGTACCTTGTTGATCTCCAAGATCCGTGAGGAGTTCCCCGATCGTATGATGGCCACATTTTCCGTCGTTCCTTCGCCCAAGGTCTCCGACACCGTCGTCGAGCCTTACAACGCCACCCTGTCTATGCACCAGCTGGTTGAAAACTCTGACGAGACGTTCTGTATCGACAACGAAGCCCTGTACGATATCTGCATGAGGACCCTCAAGCTGTCCAACCCGTCCTACGGCGATCTGAACCATCTGGTTTCTGCCGTCATGTCTGGTGTCTCTACATCTCTCCGATTCCCTGGCCAGCTGAACTCTGACCTTCGTAAGCTCGCCGTCAACATGGTGCCGTTCCCTCGTCTGCATTTCTTCATGGTCGGCTTTGCGCCCCTGACTAGCCCTGGCGCCCATTCTTTCCGCGCCGTTACTGTTCCCGAGTTGACCCAGCAGATGCTGGATCCCAAGAACATGATGGCTGCCTCCGATTTCCGCAACGGCCGTTATCTGACCTGCTCCACCATCTTCCGTGGCAAGGTTGCCATGAAGGAGGTCGAGGACCAGATGCGCACCGTCCAGAACAAGAACTCTGCCTACTTTGTGGAGTGGATTCCCAACAACATCCAAACCGCCCTGTGCTCTATCCCCCCCAAGGGCCTCAAGATTTCTTCCACCTTTGTCGGTAACTCTACTGCTATTCAGGAAATTTTCCGTCGCGTTGGTGAACAATTCTCTGCCATGTTCCGCCGCAAGGCTTTCTTGCACTGGTACACTAGTGAAGGCATGGACGAAATGGAGTTCACGGAG

>Taxus cuspidata AB918700
GGGCAATGCGGCAACCAGATCGGCTCCAAGTTCTGGGAAGTGGTCTGCGAGGAGCACGGGATCGATCACACCGGCCGCTACACTGGCACATCTGATCTTCAGCTGGAGAGAGTGAATGTCTACTACAATGAGGCAAGCTGCGGAAGATTTGTGCCTAGGGCTGTTCTCATGGATCTGGAGCCCGGAACAATGGACAGCGTCAGGACGGGGCCGTACGGGCAGGTTTTTCGGCCGGATAACTTCGTGTTTGGACAATCCGGAGCCGGAAATAACTGGGCCAAGGGGCATTACACCGAGGGCGCAGAGCTCATCGATGCCGTCTTGGACGTTGTTCGCAAGGAGGCAGAAAACTGCGACTGTTTGCAAGGGTTCCAGGTGTGTCATTCGTTGGGAGGGGGCACGGGATCTGGAATGGGGACGCTGCTGATATCGAAGATCAGGGAGGAGTATCCCGATCGGATGATGCTCACATTTTCTGTGTTTCCTTCTCCAAAAGTGTCGGACACGGTCGTGGAGCCGTACAATGCCACGCTGTCGGTGCATCAGCTGGTGGAGAATGCTGACGAGTGCATGGTTTTGGACAACGAGGCACTGTATGATATCTGCTTCAGGACACTTAAGCTCACTACTCCTAGCTTTGGTGATTTGAACCACCTGATTTCGGCCACAATGAGTGGGGTGACCTGTTGTCTCCGGTTCCCTGGACAGCTTAACTCGGATTTGAGAAAACTAGCAGTGAATCTGATCCCATTCCCCCGTCTGCACTTCTTCATGGTGGGATTTGCCCCACTGACCTCCCGTGGATCCCAGAATTACAGAGCTCTGACTGTCCCTGAGCTTACCCAACAAATGTGGGATGCCAAGAACATGATGTGTGCAGCAGATCCCCGGCATGGCCGCTACCTGACTGCCTCGGCCATGTTCAGAGGCAAAATGAGCACCAAGGAAGTGGATGAGCAGATGATCAATGTCCAGAACAAGAATTCGTCCTACTTTGTTGAATGGATCCCCAACAATGTCAAGTCCAGTGTCTGTGACATCCCTCCCTGGGGCATGTCCATGGCTTCAACCTTCATTGGGAACTCGACCTCCATTCAGGAGATGTTCAGGCGTGTGAGTGAACAGTTCACTGCTATGTTCAGGCGAAAGGCTTTCTTGCACTGGTACACTGGCGAGGGTATGGATGAGATGGAGTTCACCGAG

>Pestalotiopsis_microspora AF115396.1
ggtcaatgcggtaaccaaattggtgctgccttctggcaaaccatctctggcgagcacggtctcgacagcaatggagtctacaacggtacctccgagctccagctcgagcgcatgagcgtctacttcaacgaggcttccggcaacaagtacgttcctcgtgccgtcctcgtcgatctcgagcccggtaccatggatgccgtccgcgccggtcctttcggtcagctcttccgccctgacaacttcgtcttcggtcagtccggtgccggaaacaactgggccaagggtcactacactgagggtgccgagctcgtcgaccaggtcctcgacgttgtccgtcgcgaggccgaggcttgcgactgcctccagggtttccagatcacccactccctgggtggtggtaccggtgccggtatgggtactctgttgatctccaagatccgtgaggagttccccgaccgcatgatggccaccttctccgtcgtgccctcccccaaggtctccgacaccgtcgtcgagccctacaacgccaccctctccgtccaccagctggtcgagaactcggacgagaccttctgcattgacaacgaggctctctacgacatctgcatgcgcaccctgaagctgtccaacccctcgtacggtgacctgaaccacctggtctccgccgtcatgtcgggtgtcaccacttgcttgcgtttccctggtcagctgaactctgacctgcgcaagctggccgtcaacatggtgcccttccctcgtctgcacttcttcatggtcggctttgctcccctgaccagccgtggcgcccactctttccgtgccgtcaccgtccccgagttgacccagcagatgttcgaccccaagaacatgatggctgcttccgacttccgtaacggtcgctacctgacctgctctgccatcttccgtggtaaggtctccatgaaggaggtcgaggaccagatgcgcaacgtccagaacaagaactcgtcctacttcgtcgagtggatccccaacaacgtgcagaccgccctctgctccattcctccccgcggccttaagatgtcgtccactttcgtcggaaactcgactgctatccaggagctgttcaagcgcatcggcgagcagttcactgccatgttccgtcgcaaggctttcttgcattggtacactggtgagggtatggacgagatggagttcactgag

>Colletotrichum gloeosporioides strain TYU* Btub2
ggccagtgcggtaaccagattggtgctgccttctggcagaacatctctggcgagcatggcctcgacagcaacggtgtttacaatggaacctcggagctccagcttgagcgcatgagcgtctacttcaacgaagcctccggcaacaagtacgtaccccgtgccgtcctcgtcgatttggagcccggtaccatggacgccgtccgcgccggtcccttcggacagctcttccgccccgacaacttcgttttcggccagtccggtgctggcaacaactgggccaagggtcattacactgagggagctgaactcgtcgaccaggttctcgacgtcgtccgtcgtgaggctgagggctgcgactgcctccagggcttccagatcacccactccctcggtggtggtactggtgccggtatgggtaccctgctgatctccaagatccgtgaggaattccccgaccgtatgatggccaccttctctgttgtcccctctcccaaggtttccgacaccgtcgttgagccctacaacgccaccctttccgtccaccagcttgtcgagaactctgacgagaccttctgcattgacaacgaggctctgtacgacatttgcatgcgtaccctcaagctgtccaacccctcttacggcgacctgaaccacctggtctccgccgttatgtccggtgtcaccacctgcctgcgtttccctggtcagcttaactctgacctgcgcaagctggctgttaacatggttcctttcccccgtcttcacttcttcatggtcggcttcgcccccttgaccagccgtggtgcccactccttccgcgctgttagcgttcccgaactcacccagcagatgttcgaccccaagaacatgatggctgcttctgacttccgcaacggtcgctacctgacctgctctgccatcttccgtggtaaggtcgccatgaaggatgttgaggaccagatgcgcaacgtccagaacaagaactcttcctacttcgttgagtggatcccgaacaacgtccagaccgccctttgctccattcctccccgcggtctcaagatgtcctccacctttgttggcaactccactgccatccaggagctcttcaagcgtgtcggtgagcagttcactgccatgttccgtcgcaaggctttcttgcattggtacactggcgagggtatggacgagatggagttcactgag

>Colletotrichum gloeosporioides strain TYU* tub1
ggccagtgtggcaaccaagttggcactgctttttggcagactattcatggcgagcacggtttagatcaggatggcgtcttccgaggcgactctgcgcagcagtctgagcggctcaacgtctacttcaccgaggcctcagacaagaaatatgtccctcgcgcggtcttggttgatcttgagcctggcacaatggacgccatccgctccggacccctcggcgacttcttccgcccagacaacatggtctacggccaatctggtgccggaaacaactgggcaaagggccactacaccgagggcgccgaactagttgaccaggttctcgacgtcgtccgccgcgaggcagagcaatgtgatagtcttcaggggttccagataacccactctctgggcggcggcaccggttccggcatgggcaccctcctcatcgccaaggtacgcgaggagttcccagaccgcatgatggcgactttctccgttctgccgtctccgaaggtgtccgaggtcgtcgtcgaaccgtacaacgctaccttgtccgtgcaccaacttgtcgagaacagcgacgagacattctgcatcgacaacgaggcgctctacgacatctgccgcaggacgctcaatcagccgcacccttcctatggcgagctcaacaagttggtggcgagagtcatgtccggcttgacgaccggattccgcttccccggacagctcaacgccgatctgagaaagttggccgtgaacctcgtgccgttccctcggttgcacttcttcaccgtcggcttcgcacctctcactacctcgtccgcgtacatgaacctgggggtctcggagttgacgcagcaaatgttcgatccgaagaacgtcatgtccgcgtcagactaccgtaacggccgcttcttgacctgctccgccatctaccgaggaaaagtgtcgacgaagcacatcgaagagcagatccgcaccgtgcagtccaagaactctgcgtactttgtcgaatggatcccgaacaatgtgcagactgcccactgctctatcccgccgcgcggcctgtccgcctcatcgacctttatcgggaactcgacggcgattcaggacattttccgccgcatcggcgagcagttcagcgccatgtaccgtcgcaaggcgttcttgcactggtacaccggtgagggcatggacgagatggagttctcggag


>Fusarium solani strain IISc-1* tub1
ggccaatgtGGTAACCAAGTCGGTTCTGCCTTCTGGCAGacgattgccggcgagcacggtctcgataccaacggcgtgTACAACGGTAACGACCACGTCCAGCTGGACCGTATCAATGTCTATTTCAACGAGGCATCCAGCAACAAGTATGTTCCCCGAGCCGTTCTCGTCGACTTGGAGCCCGGCACCATGGACACCGTCCGCTCCGGCCCCTACGGACAGTTCTTCCGACCCGACAACTTTGTGTTTGGACAATCGAGCGCCGGCAACAACTGGGCCAAGGGCCATTACACCGAGGGTGCTGAGCTGGTTGACCAGGTCCTTGATGTCGTTCGTCGTGAGGCCGAGGGCTGTGATGCTCTCCAGGGCTTCCAGATCTCTCACTCTCTTGGTGGTGGTACCGGTTCCGGTATGGGCACGCTTCTGATCTCCAAGATCCGTGAGGAGTTCCCCGATCGCATGATGGCTACCTTCAGTGTCGCCCCTTCGCCCAAGGTGTCCGACACCGTCGTTGAGCCCTACAACGCTACTCTTTCCGTCCATCAGTTGGTCGAAAACTCGGACGAGACCTTCTGTATCGATAACGAGGCTCTGTACGAGATCTGCAAGCGTACTCTCAAGCTGGCCAACCCCGCCTACGGTGATCTTAACCACCTCGTTTCCACCGTCATGTCTGGCGTTTCCACTTCTCTGCGCTTCCCCGGACAGCTCAACTCCGACCTGCGCAAGATGGCTGTCAACATGGTCCCCTTCCCTCGTCTCCATTTCTTCATGGTTGGCTTCGCTCCTCTCACTGGCCGTGGCTCGCACGCCTTCAGCGCCGTCTCCGTCCCCGAGCTCACTCAGCAGCTCTTCGATCCCAAGAACATGATGGCCGGTTCCGATTTCCGCAACGGCCGTTACCTCACCTGCTCCGCCATCTTCCGCGGTCGTGTTTCCGCCAAGGAGGTTGAGGATCAGATGCGCAACGTTCAGCAGAAGAACTCTGCCTACTTCGTTGAGTGGATTCCCAACAACGTTCAGACCACTCTGTGCTCTGTTCCTCCCAAGGGTCTCAAGATCTCTTCCACTTTCGTCGGAAACTCGACTGCTATCCAGGAGATCTTCAAGCGTGTTGGTGAGCAGTTCACCGCCATGTTCCGTCGCAAGGCTTTCTTGCATTGGTACACTGGCGAGGGTATGGATGAGATGGAAttcaccgag

>Fusarium solani strain IISc-1* tub2
ggccaatgtggcaatcaaatcggaACAAACTTTTGGCAAACCGTCTCTGGTGAACATGGAATCGACCTTGATGGAGCATACAATGGCACATCGGACGTTCAACTAGAGCGACTCAACGTCTACTTTAACGAAGCAAGTCAATTTTACACCGCCTCACATAGCCAAGGCCCGCTAATGGCAACGAACAACAAGTATGTTCCCCGCGCAGTTCTCATCGACTTGGAGCCTGGCCCCCTGGATAGCATCCGTGCTGGGCCCATGGGGCAGCTGTTTCGCCCCGACAACTTTGTGTCAGGTGCTGATAGCGCGGGAAACAACTGGGCCAAGGGACATTATTCGGAAGGCGCTGAGATCGTCGATGAGGTTGTTGATGTGGTGAGAAGAGAAGCCGAGGGTTGCGAACACCTTCAAGGCTTTCAGCTCACCCACTCTCTCGGCGGAGGTAGCGGCTCAGGAATGGGCACACTTCTTCTGTCTAAGGTCAAGGAAGAATTCCCTGACCGCATGATCGCCACCTATTCAGTTCTCCCCTCACCAACCGTTTCCAACACGGTCGTTGAACCATACAACACCACCCTGGCGCTAAACCAGCTCATCGAAAATTCTGACGAGACATTTTGCCTCGACAACAAGGCCCTCATCGACATCTGTACCAGAAGCCTCAAAATCGCCGCCCCGTCCCACTCGGACCTCAACTCTCTGATTTCCAAGGTCATGGCAGGCGTGACGACTTGTTTCCGTTTCCCTGGCCAGCTCAACTCGGATCTTCGCAAGATGGCTGTCAACATGATTCCGTTTCCTCGACTGCACTTTTTCATGGTTGGCTTTGCGCCGCTTATGAGTCGGGATAGTCGGTCGTTTCAGCATCTGACTGTGCCTTCGCTTACGCAGCAGATTTTTGATTCGAAGAATATGATGGCGGATTCTGATTTCCGGAATGGAAGATATCTTGCTTGTTCTGCTATTTTCCGCGGCCGTCTGTCGACCAAGGAAATCGAAGACCAGATGCTCAACGTGCAATCCAAGAACTCTTCGTATTTCGTCAATTGGATTCCTAACAACGTGCAAACCGCCCTGTGTTCTGTCCCCCCAAAGGGCCTCGACATGGCAGCTACCTTCGTGGGTAACTCAACTGCCATTCAGGAAGTGTTTAAGCACGTCGCGGACCAATTCTCAGCCATGTTCCGTCGCAAGGCATTCTTGCACTGGTACACGGGCGAGGGAATGGATGACatggagtttactgag

>2003444 Taxus_baccata
GGAGGGCAATGCGGCAACCAGATCGGCTCCAAGTTCTGGGAAGTGGTCTGCGAGGAGCACGGGATCGATCACACCGGCCGCTACACTGGCACATCTGATCTTCAGCTGGAGAGAGTGAATGTCTACTACAATGAGGCAAGCTGCGGAAGATTTGTGCCTAGGGCTGTTCTCATGGATCTGGAGCCCGGAACAATGGACAGCGTCAGGACGGGGCCGTACGGGCAGGTTTTTCGGCCGGATAACTTCGTGTTTGGACAATCCGGAGCCGGAAATAACTGGGCCAAGGGCCATTACACCGAGGGCGCAGAGCTCATCGATGCCGTCTTGGACGTTGTACGCAAGGAGGCAGAAAACTGCGACTGTTTGCAAGGGTTCCAGGTGTGTCATTCGTTGGGAGGGGGCACGGGATCTGGAATGGGGACGCTGCTGATATCGAAGATCAGGGAGGAGTATCCCGATCGGATGATGCTCACATTTTCTGTGTTTCCTTCTCCAAAAGTGTCGGACACGGTCGTGGAGCCGTACAATGCCACGCTGTCGGTGCATCAGCTGGTGGAGAATGCTGACGAGTGCATGGTTTTGGACAACGAGGCACTGTATGATATCTGCTTCAGGACACTTAAGCTCACTACTCCTAGCTTTGGTGATTTGAACCACCTGATTTCGGCCACAATGAGTGGGGTGACCTGTTGTCTCCGGTTCCCTGGACAGCTTAACTCGGATTTGAGAAAACTAGCAGTGAATCTGATCCCATTCCCCCGTCTGCACTTCTTCATGGTGGGATTTGCCCCACTGACCTCCCGTGGATCCCAGAATTACAGAGCTCTGACTGTCCCTGAGCTTACCCAACAAATGTGGGATGCCAAGAACATGATGTGTGCAGCAGATCCCCGGCATGGCCGCTACCTGACTGCCTCGGCCATGTTCAGAGGCAAAATGAGCACCAAGGAAGTGGATGAGCAGATGATCAATGTCCAGAACAAGAATTCGTCCTACTTTGTTGAATGGATCCCCAACAATGTCAAGTCCAGTGTCTGTGACATCCCTCCCTGGGGCATGTCCATGGCTTCAACCTTCATTGGGAACTCGACCTCCATTCAGGAGATGTTCAGGCGTGTGAGTGAACAGTTCACTGCTATGTTCAGGCGAAAGGCTTTCTTGCACTGGTACACTGGCGAGGGTATGGATGAGATGGAGTTCACCGAG

>2004585 Taxus_cuspidata
GCGAAAATGCGTGAAATCTTGCACGTTCAGGGAGGGCAATGCGGCAACCAGATCGGCTCCAAGTTCTGGGAAGTGGTCTGCGAGGAGCACGGGATCGATCACACCGGCCGCTACACTGGCACATCTGATCTTCAGCTGGAGAGAGTGAATGTCTACTACAATGAGGCAAGCTGCGGAAGATTTGTGCCTAGGGCTGTTCTCATGGATCTGGAGCCCGGAACAATGGACAGCGTCAGGACGGGGCCGTACGGGCAGGTTTTTCGGCCGGATAACTTCGTGTTTGGACAATCCGGAGCCGGAAATAACTGGGCCAAGGGGCATTACACCGAGGGCGCAGAGCTCATCGATGCCGTCTTGGACGTTGTACGCAAGGAGGCAGAAAACTGCGACTGTTTGCAAGGGTTCCAGGTGTGTCATTCGTTGGGAGGGGGCACGGGATCTGGAATGGGGACGCTGCTGATATCGAAGATCAGGGAGGAGTATCCCGATCGGATGATgCTCACATTTTCTGTGTTTCCTTCTCCAAAAGTGTCGGACACGGTCGTGGAGCCGTACAATGCCACGCTGTCGGTGCATCAGCTGGTGGAGAATGCTGACGAGTGCATGGTTTTGGACAACGAGGCACTGTATGATATCTGCTTCAGGACACTTAAGCTCACTACTCCTAGCTTTGGTGATTTGAACCACCTGATTTCGGCCACAATGAGTGGGGTGACCTGTTGTCTCCGGTTCCCTGGACAGCTTAACTCGGATTTGAGAAAACTAGCAGTGAATCTGATCCCATTCCCCCGTCTGCACTTCTTCATGGTGGGATTTGCCCCACTGACCTCCCGTGGATCCCAGAATTACAGAGCTCTGACTGTCCCTGAGCTTACCCAACAAATGTGGGATGCCAAGAACATGATGTGTGCAGCAGATCCCCGTCATGGCCGCTACCTGACTGCCTCGGCCATGTTCAGAGGCAAAATGAGCACCAAGGAAGTGGATGAGCAGATGATCAATGTCCAGAACAAGAATTCGTCCTACTTTGTTGAATGGATCCCCAACAATGTCAAGTCCAGTGTCTGTGACATCCCTCCCTGGGGCATGTCCATGGCTTCAACCTTCGTTGGGAACTCGACCTCCATTCAGGAGATGTTCAGGCGTGTGAGTGAACAGTTCACTGCTATGTTCAGGCGAAAGGCTTTCTTGCACTGGTACACTGGCGAGGGTATGGATGAGATGGAGTTCACCGAGGCTGAGAGCAACATGAATGATTTGGTTTCTGAGTATCAACAATACCAGGATGCAACTGCAGACGAGGAGGCTGATTTTGAGGATGAAGAGTCGGTAGTTTCAGGAGATGTA

>2009004Taxus_baccata
GGGCAGTGCGGCAACCAGATCGGGGCAAAGTTCTGGGAAGTTGTTTGTGAGGAGCACGGAATCGATACTACGGGGCGTTACCATGGCACAACTGATCTTCAGTTGGAGAGGGTAAATGTTTATTACAACGAGGCCAGCTGCGGCCGCTTTGTGCCGAGGGCGGTTCTCATGGATCTGGAACCAGGCACCATGGACAGTGTCAGAACGGGGCCGTATGGACAGATCTTTCGGCCGGATAATTTCGTCTTTGGACAGTCCGGCGCCGGGAATAACTGGGCTAAGGGGCATTACACAGAGGGCGCAGAGCTCATTGATGCTGTCTTGGATGTGGTGCGCAAGGAGGCCGAAAACTGTGACTGCCTGCAAGGGTTTCAGGTGTGCCATTCGCTGGGAGGGGGCACTGGATCTGGAATGGGGACGCTGCTAATATCGAAGATCAGGGAGGAGTATCCCGATCGGATGATGTTGACATTCTCTGTGTTTCCTTCTCCGAAAGTCTCTGACACGGTTGTGGAGCCGTACAATGCCACGCTGTCTGTACATCAGCTGGTGGAAAATGCTGACGAGTGTATGGTTTTGGACAACGAGGCTCTGTATGATATTTGTTTCAGGACACTGAAGCTCACAACCCCAAGCTTTGGAGATTTGAATCATCTGATCTCGGCTACCATGAGCGGGGTGACATGTTGTCTTAGGTTTCCTGGTCAGTTGAACTCCGATCTGAGAAAGTTGGCTGTAAATCTCATCCCCTTCCCCCGCCTGCATTTCTTCATGGTTGGTTTTGCCCCATTAACATCCCGTGGGTCACAGCAATATCGTGCCTTAACTGTACCTGAATTAACCCAGCAGATGTGGGACTCCAAAAACATGATGTGTGCTGCAGATCCCCGCCATGGGCGTTACTTGACTGCCTCTGCCATGTTCCGTGGCAAGATGAGCACTAAAGAAGTGGATGAGCAGATGATGAATGTGCAAAACAAGAATTCATCCTACTTTGTTGAATGGATTCCAAACAATGTCAAATCTAGTGCCTGTGATATTCCACCCACTGGGATGAAAATGGCATCAACCTTCATTGGGAACTCCACATCCATTCAGGAGATGTTCAGGCGTGTGAGCGAGCAATTTACTGCTATGTTCAGGAGAAAGGCTTTCTTGCATTGGTATACTGGAGAGGGTATGGATGAGATGGAGTTTACTGAG

>BAP59013.1_Taxuscuspidata
gggcaatgcggcaaccagatcggctccaagttctgggaagtggtctgcgaggagcacgggatcgatcacaccggccgctacactggcacatctgatcttcagctggagagagtgaatgtctactacaatgaggcaagctgcggaagatttgtgcctagggctgttctcatggatctggagcccggaacaatggacagcgtcaggacggggccgtacgggcaggtttttcggccggataacttcgtgtttggacaatccggagccggaaataactgggccaaggggcattacaccgagggcgcagagctcatcgatgccgtcttggacgttgttcgcaaggaggcagaaaactgcgactgtttgcaagggttccaggtgtgtcattcgttgggagggggcacgggatctggaatggggacgctgctgatatcgaagatcagggaggagtatcccgatcggatgatgctcacattttctgtgtttccttctccaaaagtgtcggacacggtcgtggagccgtacaatgccacgctgtcggtgcatcagctggtggagaatgctgacgagtgcatggttttggacaacgaggcactgtatgatatctgcttcaggacacttaagctcactactcctagctttggtgatttgaaccacctgatttcggccacaatgagtggggtgacctgttgtctccggttccctggacagcttaactcggatttgagaaaactagcagtgaatctgatcccattcccccgtctgcacttcttcatggtgggatttgccccactgacctcccgtggatcccagaattacagagctctgactgtccctgagcttacccaacaaatgtgggatgccaagaacatgatgtgtgcagcagatccccggcatggccgctacctgactgcctcggccatgttcagaggcaaaatgagcaccaaggaagtggatgagcagatgatcaatgtccagaacaagaattcgtcctactttgttgaatggatccccaacaatgtcaagtccagtgtctgtgacatccctccctggggcatgtccatggcttcaaccttcattgggaactcgacctccattcaggagatgttcaggcgtgtgagtgaacagttcactgctatgttcaggcgaaaggctttcttgcactggtacactggcgagggtatggatgagatggagttcaccgag

>Grammothele lineata Strain SDL-CO-2015-1* B1
ggccagtgcggtaaccagatcggtgccaagttctgggaggtcgtctctgacgagcacggcattgagtcggatggtctgtacaagggcaacaacgaccttcagctcgagcggatcaacgtgtactacaacgaggtcggcgcgaacaagtatgtcccccgtgccgtccttgtcgatctcgagcctggaaccatggactccgtccgctcgggtcctctcggcaacctcttccgccccgacaacttcgtcttcggtcagagcggagctggtaacaactgggcgaagggtcactacaccgagggtgctgagctcgttgactctgtcctcgatgtcgttcgcaaggaggctgagggcaccgactgcctgcagggcttccagatcacccactcgctgggtggtggtaccggtgctggcatgggtaccctcctcatctcgaagattcgggaagaataccccgaccgtatgatggccactttctccgttgtcccctcaccgaaggtctccgacactgtcgtcgagccttacaacgcgacgctttcggttcaccagctggtcgagaactccgaccagacattctgcattgacaacgaggcgctttacgacatttgcttccgcactctcaagctcaccacgcccacgtacggtgatcttaaccacctcgtgtccatcgtcatgtcgggtatcacgacttgcttgcgtttccctggtcagctcaactccgatctcaggaagttggctgtcaacatggtccccttcccccgtctccacttcttcatgactggtttcgcgcccctcaccgcgcgtggaagccagcagtaccgcgccgtcaccgtccccgagcttacgcagcagatgttcgacgcgaagaacatgatggcggcgtccgaccccaggcacggtcgttacctcaccgttgcggctgttttccgcggcaaggtctccatgaaggaggtcgaggagcagatgcagaacgttcagaacaagaactcggcgtacttcgtcgagtggatccccaacaacgtcctcactgcgcagtgtgacatcgcgccgcgcggtctcaagatggcggtcaccttcctcggtaactccaccgcgattcaggagctcttcaagcgtgtcagcgaccagttcaccgccatgttcaagcgcaaggcgttcttgcattggtacacccaggagggtatggacgagatggagttcaccgag
