# Supplementary material for: Taxol and β-tubulins from endophytic fungi isolated from the Himalayan Yew, Taxus wallichiana Zucc
Source: Front Microbiol. 2022 Sep 29;13:956855. doi: 10.3389/fmicb.2022.956855 (PMC9557061; doi:10.3389/fmicb.2022.956855)
Supplement: Supplementary file 2 [file Data_Sheet_2.zip › Sequences protein b-tubulins.fasta]

>S. cerevisiae
MREIIHISAGQYGNQIGAAFWETICGEHGLDFNGTYHGHDDIQKERLNVYFNEAS----SGKWVPRSINVDLEPWTIDAVRNSAIGNLFRPDNYIFGQSSAGNVWAKGHYTEGAELVDSVMDVIRREAEGCDSLQGFQITHSLGGGTGSGMGTLLFSKIKEELPDRMMATFSVLPSPKTSDTVVEPYNATLSVHQLVEHSDETFCIDNEALYDICQRTLKLNQPSYGDLNNLVSSVMSGVTTSLRYPGQLNSDLRKLAVNLVPFPRLHFFMVGYAPLTAIGSQSFRSLTVPELTQQMFDAKNMMAAADPRNGRYLTVAAFFRGKVSVKEVEDEMHKVQSKNSDYFVEWIPNNVQTAVCSVAPQGLDMAATFIANSTSIQELFKRVGDQFSAMFKRKAFLHWYTSEGMDELEFSE
>Alternaria arborescens Strain PAR15
---------GQCGNQIGAAFWQTISGEHGLDGSGVYNGTSDLQLERMNVYFNEAS----NNKFVPRAVLVDLEPGTMDAVRAGPFGQLFRPDNFVFGQSGAGNNWAKGHYTEGAELVDQVLDVVRREAEGCDCLQGFQITHSLGGGTGAGMGTLLISKIREEFPDRMMATYSVVPSPKVSDTVVEPYNATLSIHQLVENSDETFCIDNEALYDICMRTLKLNNPSYGDLNHLVSAVMSGVTTCLRFPGQLNSDLRKLAVNMVPFPRLHFFMVGFAPLTSRGAHSFRAVTVPELTQQMFDPKNMMAASDFRNGRYLTCSAYFRGKVSMKEVEDQMRNVQNKNSSYFVEWIPNNVQTALCSIPPRGLKMSSTFVGNSTSIQELFKRVGDQFTAMFRRKAFLHWYTGEGMDEMEFTE
>Annulohypoxylon atroroseum Strain MUS1*
---------GQCGNQIGAAFWQTISGEHGLDSNGVYNGTSELQLERMSVYFNEAS----GNKYVPRAVLVDLEPGTMDAVRAGPFGQLFRPDNFVFGQSGAGNNWAKGHYTEGAELVDNVLDVVRREAEGCDCLQGFQITHSLGGGTGAGMGTLLISKIREEFPDRMMATFSVVPSPKVSDTVVEPYNATLSVHQLVENSDETFCIDNEALYDICMRTLKLSNPSYGDLNHLVSAVMSGVTTCLRFPGQLNSDLRKLAVNMVPFPRLHFFMVGFAPLTSRGAYSFRAVTVPELTQQMFDPKNMMAASDFRNGRYLTCSAIFRGKISMKEVEDQMRNVQNKNSSYFVEWIPNNVQTALCSIPPRGLKMSSTFVGNSTAIQELFKRVGEQFTAMFRRKAFLHWYTGEGMDEMEFTE
>Bjerkandera adusta Strain PAR4  tub1
---------GQCGNQIGAKFWEVVSDEHGIDREGLYKGNNDLQLERINVYYNEVA----ANKYVPRAVLVDLEPGTMDSVRSGPLGNLFRPDNFVFGQSGAGNNWAKGHYTEGAELVDSVLDVVRKEAEGTDCLQGFQITHSLGGGTGAGMGTLLISKIREEYPDRMMATYSVVPSPKVSDTVVEPYNATLSVHQLVENSDETFCIDNEALYDICFRTLKLSTPTYGDLNHLVSIVMSGITTCLRFPGQLNSDLRKLAVNMVPFPRLHFFMTGFAPLTARGSQQFRAVTVPELTQQMFDAKNMMAASDPRHGRYLTVATIFRGKVSMKEVEEQMQNVQNKNSAYFVEWIPNNVLTAQCDIAPRGQKMAVTFLGNSTAIQELFKRVSDQFTAMFRRKAFLHWYTQEGMDEMEFTE
>Aspergillus tubingensis Strain PAR10b
---------GQCGNQIGAAFWQTISGEHGLDGSGVYNGTSDLQLERMNVYFNEAS----GNKYVPRAVLVDLEPGTMDAVRAGPFGQLFRPDNFVFGQSGAGNNWAKGHYTEGAELVDQVVDVVRREAEACDCLQGFQITHSLGGGTGAGMGTLLISKIREEFPDRMMATFSVVPSPKVSDTVVEPYNATLSVHQLVEHSDETFCIDNEALYDICMRTLKLSNPSYGDLNHLVSAVMSGVTTCLRFPGQLNSDLRKLAVNMVPFPRLHFFMVGFAPLTSRGAYSFRAVTVPELTQQMFDPKNMMAASDFRNGRYLTCSAIFRGRVSMKEVEDQMRNIQSKNQTYFVEWIPNNIQTALCSIPPRGLKMSSTFIGNSTSIQELFKRVGDQFTAMFRRKAFLHWYTGEGMDEMEFTE
>Bjerkandera adusta Strain PAR7 tub1
---------GQCGNQIGAKFWEVVSDEHGIDREGLYKGNNDLQLERINVYYNEVA----ANKYVPRAVLVDLEPGTMDSVRSGPLGNLFRPDNFVFGQSGAGNNWAKGHYTEGAELVDSVLDVVRKEAEGTDCLQGFQITHSLGGGTGAGMGTLLISKIREEYPDRMMATYSVVPSPKVSDTVVEPYNATLSVHQLVENSDETFCIDNEALYDICFRTLKLSTPTYGDLNHLVSIVMSGITTCLRFPGQLNSDLRKLAVNMVPFPRLHFFMTGFAPLTARGSQQFRAVTVPELTQQMFDAKNMMAASDPRHGRYLTVATIFRGKVSMKEVEEQMQNVQNKNSAYFVEWIPNNVLTAQCDIAPRGQKMAVTFLGNSTAIQELFKRVSDQFTAMFRRKAFLHWYTQEGMDEMEFTE
>Candida quercitrusa Strain PAR14
---------GQCGNQIGTAFWETICGEHGLDENGNYHGEDDIQKQKLGVYFNEAS----SGKYVPRAVLVDLEPGTIDGVKQSAIGNLFRPDNFIFGQSSAGNVWAKGHYTEGAELVDSVMDVVRREAEGCDSLQGFQITHSLGGGTGSGMGTLLISKIREEFQDRMMATFSVLPSPKVSDTVIEPYNATLSVHQLVENSDETFCIDNEALYNICQKTLKLPQPNYSQLNHLVSSVMSGITTSLRYPGQLNSDLRKLAVNLVPFPRLHFFMVGYAPLTSIGAQSFRSLTVPELTQQMFDAKNMMAASDPRNGRYLTVAAFFRGKVSVKEVDDEMYKVQQKNSSYFVEWIPNNVQTAVCSVPPKDLDMAATFIGNSTSIQELFKRVGDQFSAMFRRKAFLHWYTSEGMDELEFSE
>Bjerkandera adusta tub2
---------GQAGNQVGESFWRMLLAEHGLDDSGHYRGTDPLQIARVGVYFDEID--GTDPKYVPRSVQVDLEAGVCNQIRGGSIGSLFRPDTFVTGETGAGNNWAKGFYTEGAELVDSILDIVRRQTESCDALQGFQLIHSLGGGTGSGLGSLMLSKFREEFPDRMLSTFSILPSPKVSETVVEPYNALLSIHQLVENSDLTMLLDNEALYEIAVRTLKNPTPDFTDLNVLVSQVMCGTSTSLRFPGQLNGDLRKLGLNLVPFPRLHFLMPSYAPFYNPHDKAFIRMNVADLTSAMFDRRNFLVACDPRFGRFLTAATIFRGAISSRESEHAVAELQRKNSAQFVEWIPDNVSVTLCTVPPVGQTQAATCLANSTAVQELFKRNLSQFAAMYKRSAFLHWYTGEGMDTMEFSE
>Chondrostereum purpureum tub1
---------GQCGNQIGAKFWEVVSDEHGIERDGLYKGTNDQQLERISVYYNEIG----ANKYVPRAVLVDLEPGTMDSVRSGPLGGLFRPDNFVFGQSGAGNNWAKGHYTEGAELVDAVLDVVRKEAEGTDCLQGFQITHSLGGGTGAGMGTLLISKIREEYPDRMMCTYSVVPSPKVSDTVVEPYNATLSVHQLVENSDETFCIDNEALYDICFRTLKLSTPTYGDLNHLVSIVMSGITTSLRFPGQLNSDLRKLAVNMVPFPRLHFFMTGFAPLTARGSQQYRAVTVPELTQQMFDAKNMMAASDPRHGRYLTVAAIFRGRVSMKEVEEQMQNVQNKNSAYFVEWIPNNVLTAQCDIPPRGLKMAVTFLGNSTAIQELFKRVSDQFTAMFKRKAFLHWYTQEGMDEMEFTE
>Chondrostereum purpureum tub2
---------GQAGNQVGEVFWQTLLAEHGLDYAGNPVAAQEAQLLRAGVYFNEIEHAGQT-RYVPRSIQIDLEAGVCDRLKSGAIGGLFRPDTFINAESGAGNNWAKGFYTEGAELIDQLLETVRRHAEPCDALQGFQLIHSLGGGSGAGLGSLILSKLREEFPDRMLCTFSVLPSPKVSETVVEPYNALLSVHQLLDSTDLTICLDNEALYDINMKSLKIKSPSFNDLNGLIAKVMCGVSTSLRFPGQLNGDLRKLAMNLIPFPRLHFLMPSYAPLIDRKGQLYQGTTVTELTQALFDRKNLLVACDPQLGRYLTAATIFRGDVNSREADMAIRDLQSKSSMHFVEWIPDNVSVSLVSVPPPGLKRAAVALSNSTAIQELFTRTLDSFSLMFKRRAFLHWYTGEGMDVLEFSE
>Cladosporium cladosporioides MD2* tub1
---------GQCGNQIGAAFWQTISGEHGLDGAGVYNGTSDLQLERMNVYFNEAS----GNKYVPRAVLVDLEPGTMDAVRAGPFGQLFRPDNFVFGQSGAGNNWAKGHYTEGAELVDQVLDVVRREAEGCDCLQGFQITHSLGGGTGAGMGTLLISKIREEFPDRMMATFSVMPSPKVSDTVVEPYNATLSVHQLVENSDETFCIDNEALYDICMRTLKLSNPSYGDLNHLVSAVMSGVTTCLRFPGQLNSDLRKLAVNMVPFPRLHFFMIGFAPLTSRGAHSFRAVSVPELTQQIFDPKNMMAAADFRNGRYLTCSAIYRGKVSMKEVEDQIRNVQNKNTAYFVEWIPNNVMTALCDIPPRGLKMSSTFVGNSTSIQELFKRVGDQFTAMFRRKAFLHWYTGEGMDEMEFTE
>Cladosporium cladosporioides MD2*  tub2
---------GQCGNQIGAAFWQTISGEHGVDASGVYNGTSDLQLERMNVYFNEAS----GNKYVPRAVLVDLEPGPIDAVRAGSFGQLFRPDNFVYGVSGAGNNWAKGHYTEGAELVEQVLDVVRREAEGSDCLQGFQITHSLGGGTGAGMGTLLINKIREEFPDRMVATFSVMPSPRFSDTVVEPYNTTLAIHQLVENSDETFCIDNEALYDICTRTLKLSSPSYGDLNQLVSQVMSGVTTCLRFPGQLNSDLRKLAVNMVPFPRLHFFMVGFAPLTSRGAHSFRAVSVPELTQQIFNSKNMMAAADFRNGRYLTCSAIYRGKVSMKEVEDQIRIVQNKYSAYFVEWIPNNVMTAHCNVAPCGLKMSTTFVGNSTSIQELFKRVGNQFAAMFRRRAFLHWYTGEGMDEMEFTE
>Colletotrichum gloeosporioides strain TYU*  tub1
---------GQCGNQVGTAFWQTIHGEHGLDQDGVFRGDSAQQSERLNVYFTEAS----DKKYVPRAVLVDLEPGTMDAIRSGPLGDFFRPDNMVYGQSGAGNNWAKGHYTEGAELVDQVLDVVRREAEQCDSLQGFQITHSLGGGTGSGMGTLLIAKVREEFPDRMMATFSVLPSPKVSEVVVEPYNATLSVHQLVENSDETFCIDNEALYDICRRTLNQPHPSYGELNKLVARVMSGLTTGFRFPGQLNADLRKLAVNLVPFPRLHFFTVGFAPLTT--SSAYMNLGVSELTQQMFDPKNVMSASDYRNGRFLTCSAIYRGKVSTKHIEEQIRTVQSKNSAYFVEWIPNNVQTAHCSIPPRGLSASSTFIGNSTAIQDIFRRIGEQFSAMYRRKAFLHWYTGEGMDEMEFSE
>Colletotrichum gloeosporioides strain TYU*  tub2
---------GQCGNQIGAAFWQNISGEHGLDSNGVYNGTSELQLERMSVYFNEAS----GNKYVPRAVLVDLEPGTMDAVRAGPFGQLFRPDNFVFGQSGAGNNWAKGHYTEGAELVDQVLDVVRREAEGCDCLQGFQITHSLGGGTGAGMGTLLISKIREEFPDRMMATFSVVPSPKVSDTVVEPYNATLSVHQLVENSDETFCIDNEALYDICMRTLKLSNPSYGDLNHLVSAVMSGVTTCLRFPGQLNSDLRKLAVNMVPFPRLHFFMVGFAPLTSRGAHSFRAVSVPELTQQMFDPKNMMAASDFRNGRYLTCSAIFRGKVAMKDVEDQMRNVQNKNSSYFVEWIPNNVQTALCSIPPRGLKMSSTFVGNSTAIQELFKRVGEQFTAMFRRKAFLHWYTGEGMDEMEFTE
>Diaporthe sp Strain PAR5
---------GQCGNQIGAAFWQTISGEHGLDTNGVYNGTSELQLERMNVYFNEAS----GNKYVPRAVLVDLEPGTMDAVRAGPFGQLFRPDNFVFGQSGAGNNWAKGHYTEGAELVDQVLDVVRREAEGCDCLQGFQITHSLGGGTGAGMGTLLISKIREEFPDRMMATFSVVPSPKVSDTVVEPYNATLSVHQLVENSDETFCIDNEALYDICMRTLKLSNPSYGDLNYLVSAVMSGVTVSLRFPGQLNSDLRKLAVNMVPFPRLHFFMVGFAPLTSRGAHSFRAVTVPELTQQMFDPKNMMAASDFRNGRYLTCSAIFRGKVSMKEVEDQMRNVQSKNSSYFVEWIPNNVQTALCSIPPKGLKMSSTFVGNSTAIQELFKRVGEQFTAMFRRKAFLHWYTGEGMDEMEFTE
>Fungal sp. EF0021*
---------GQCGNQIGAAFWQTISGEHGLDGSGVYNGTSDLQLERMNVYFNEAS----GNKYVPRAVLVDLEPGTMDAVRAGPFGQLFRPDNFVFGQSGAGNNWAKGHYTEGAELVDQVLDVVRREAEGCDCLQGFQITHSLGGGTGAGMGTLLISKIREEFPDRMMATFSVVPSPKVSDTVVEPYNATLSVHQLVENSDETFCIDNEALYDICMRTLKLSNPSYGDLNHLVSAVMSGVTTCLRFPGQLNSDLRKLAVNMVPFPRLHFFMVGFAPLTSRGAHSFRAVTVPELTQQMYDPKNMMAASDFRNGRYLTCSAIFRGKVSMKEVEDQMRNVQNKNSSYFVEWIPNNVQTALCSIPPRGLKMSSTFVGNSTSIQELFKRVGDQFTAMFRRKAFLHWYTGEGMDEMEFTE
>Fusarium solani strain IISc-1* tub1
---------GQCGNQIGAAFWQNISGEHGLDSNGVYNGTSELQLERMSVYFNEAS----GNKYVPRAVLVDLEPGTMDAVRAGPFGQLFRPDNFVFGQSGAGNNWAKGHYTEGAELVDQVLDVVRREAEGCDCLQGFQITHSLGGGTGAGMGTLLISKIREEFPDRMMATFSVVPSPKVSDTVVEPYNATLSVHQLVENSDETFCIDNEALYDICMRTLKLSNPSYGDLNHLVSAVMSGVTTCLRFPGQLNSDLRKLAVNMVPFPRLHFFMVGFAPLTSRGAHSFRAVSVPELTQQMFDPKNMMAASDFRNGRYLTCSAIFRGKVAMKDVEDQMRNVQNKNSSYFVEWIPNNVQTALCSIPPRGLKMSSTFVGNSTAIQELFKRVGEQFTAMFRRKAFLHWYTGEGMDEMEFTE
>Fusarium solani strain IISc-1* tub2
---------GQCGNQIGTNFWQTVSGEHGIDLDGAYNGTSDVQLERLNVYFNEAT----NNKYVPRAVLIDLEPGPLDSIRAGPMGQLFRPDNFVSGADSAGNNWAKGHYSEGAEIVDEVVDVVRREAEGCEHLQGFQLTHSLGGGSGSGMGTLLLSKVKEEFPDRMIATYSVLPSPTVSNTVVEPYNTTLALNQLIENSDETFCLDNKALIDICTRSLKIAAPSHSDLNSLISKVMAGVTTCFRFPGQLNSDLRKMAVNMIPFPRLHFFMVGFAPLMSRDSRSFQHLTVPSLTQQIFDSKNMMADSDFRNGRYLACSAIFRGRLSTKEIEDQMLNVQSKNSSYFVNWIPNNVQTALCSVPPKGLDMAATFVGNSTAIQEVFKHVADQFSAMFRRKAFLHWYTGEGMDDMEFTE
>Fusarium_sp._Strain_SOL2 tub1
---------GQCGNQIGAAFWQTISGEHGLDSNGVYNGTSELQLERMSVYFNEAS----GNKYVPRAVLVDLEPGTMDAVRAGPFGQLFRPDNFVFGQSGAGNNWAKGHYTEGAELVDQVLDVVRREAEGCDCLQGFQITHSLGGGTGAGMGTLLISKIREEFPDRMMATFSVVPSPKVSDTVVEPYNATLSIHQLVENSDETFCIDNEALYDICMRTLKLSNPSYGDLNYLVSAVMSGVTTCLRFPGQLNSDLRKLAVNMVPFPRLHFFMVGFAPLTSRGAHSFRAVSVPELTQQMFDPKNMMAASDFRNGRYLTCSAIFRGRVAMKEVEDQMRNVQNKNSSYFVEWIPNNIQTALCAIPPRGLTMSSTFIGNSTSIQELFKRIGEQFTAMFRRKAFLHWYTGEGMXEMEFTE
>Fusarium_sp._Strain_SOL2 tub2
---------GQCGNQVGSSFWNTVSKEHGVDGSGAYHGTDDQQRERIDVYFAEAG----NDKYVPRAVLVDLESGPQDAIRAGPMGQLFRPDNFVAGEASAGNNWAKGHYTEGAELVEEAVDVVRREVENCEHLQGFQLTHSLGGGTGSGMGTLLLSKIREEFPDRMMATFSVMPSPKVSDTVVEPYNATLSLNQLVENSDETFCIDNEALYDIYEKTLKITDPSYADLNYLISTVMAGVTTCFRFPGQLNSDLRKLAVNMIPFPRLHFFMVGFAPLTGRKMKTFQHVTVPSLAQQIFDNKNLMAAADFRNGRYLACSAIFRGKLSTKEIEDQMLKVQTKNSEYFVDWIPNNVQTSVCSVPPRGLDMAATFVGNSTAIQEIFKRVDDQFSAMFRRKAFLHWYTSEGMDEMEFTE
>Fusarium_sp._Strain_SOL6 tub1
---------GQCGNQVGSSFWNTVSKEHGVDGSGAYHGTDDQQRERIDVYFAEAG----NDKYVPRAVLVDLESGPQDAIRAGPMGQLFRPDNFVAGEASAGNNWAKGHYTEGAELVEEAVDVVRREVENCEHLQGFQLTHSLGGGTGSGMGTLLLSKIREEFPDRMMATFSVMPSPKVSDTVVEPYNATLSLNQLVENSDETFCIDNEALYDIYEKTLKITDPSYADLNYLISTVMAGVTTCFRFPGQLNSDLRKLAVNMIPFPRLHFFMVGFAPLTGRKMKTFQHVTVPSLAQQIFDNKNLMAAADFRNGRYLACSAIFRGKLSTKEIEDQMLKVQTKNSEYFVDWIPNNVQTSVCSVPPRGLDMAATFVGNSTAIQEIFKRVDDQFSAMFRRKAFLHWYTSEGMDEMEFTE
>Fusarium_sp._Strain_SOL6 tub2
---------GQCGNQIGAAFWQTISGEHGLDSNGVYNGTSELQLERMSVYFNEAS----GNKYVPRAVLVDLEPGTMDAVRAGPFGQLFRPDNFVFGQSGAGNNWAKGHYTEGAELVDQVLDVVRREAEGCDCLQGFQITHSLGGGTGAGMGTLLISKIREEFPDRMMATFSVVPSPKVSDTVVEPYNATLSIHQLVENSDETFCIDNEALYDICMRTLKLSNPSYGDLNYLVSAVMSGVTTCLRFPGQLNSDLRKLAVNMVPFPRLHFFMVGFAPLTSRGAHSFRAVSVPELTQQMFDPKNMMAASDFRNGRYLTCSAIFRGRVAMKEVEDQMRNVQNKNSSYFVEWIPNNIQTALCAIPPRGLTMSSTFIGNSTSIQELFKRIGEQFTAMFRRKAFLHWYTGEGMDEMEFTE
>Grammothele lineata Strain SDL-CO-2015-1* tub1
---------GQCGNQIGAKFWEVVSDEHGIESDGLYKGNNDLQLERINVYYNEVG----ANKYVPRAVLVDLEPGTMDSVRSGPLGNLFRPDNFVFGQSGAGNNWAKGHYTEGAELVDSVLDVVRKEAEGTDCLQGFQITHSLGGGTGAGMGTLLISKIREEYPDRMMATFSVVPSPKVSDTVVEPYNATLSVHQLVENSDQTFCIDNEALYDICFRTLKLTTPTYGDLNHLVSIVMSGITTCLRFPGQLNSDLRKLAVNMVPFPRLHFFMTGFAPLTARGSQQYRAVTVPELTQQMFDAKNMMAASDPRHGRYLTVAAVFRGKVSMKEVEEQMQNVQNKNSAYFVEWIPNNVLTAQCDIAPRGLKMAVTFLGNSTAIQELFKRVSDQFTAMFKRKAFLHWYTQEGMDEMEFTE
>Grammothele lineata Strain SDL-CO-2015-1* tub2
---------GQAGNQIGESFWRMLLAEHGLDEEGHYQGNDSLQLPRVGVFFSEIEHSGLPNKYVPRSVQIDLEEGVCDRIRSGPLGKLYRPDTYVTGNSGAGNNWAKGFYTEGAELMDTILELVRKQTESCEALQGFQILHSLGGGTGAGLGSLMLSKFREEYPDRMMSTYSILPSPKVSETVVEPYNAMLSVHQLVENSDMTLCIDNEALYDVTQRTLKVKQPSFDDLNSVVAQVMCGVSTSLRFPGQLNGDLRKLAMNLIPFPRLHFLMPSYAPFYDPKARAFHRWNTKDLTNALFDRANLLVACDPRFGRYLTAATIFRGKVASQEAEQAVFDLQRKNSAQFVEWIPDNVSVSLCSVPPVGQTQAATCLSNSTAVQELFKRTLAQFSAMYKRRAFLHWYTGEGMDSMEFSE
>Heterobasidion annosum TC32-1 tub2
---------SQAGNQVGESFWTMLLAEHGLDLDGIYHGTDPLQLERVETYFSEAQTADGVTKYVPRSVQIDLEAGVCNRLRSGPLGGLFRPDTYITGESGAGNNWAKGYYTEGAELVDSITEVIRKQSEACDALQGFQILQSLGGGSGAGLGSLLLSKLREEFPDRMVSTFSVLPSPKLSETVVEPYNALLSVHQLVENSDLTICIDNEALYDISTRTLKLKSPSFTDLNVLIAQVMCGVSTSLRFPGQLNGDLRKLGLNLIPFPRLHFLMPSYAPFQDLKTQSFTRSSVAELTSALFDRRNLLVGCDPRYGRYLTAATIFRGPISSREAEYTVLDLQKKNSNIFVEWIPDNVSVTLCSVPPVKQKQAATCLANSTAIQEVFKRTLDQFTVMYKRRAFLHWYTGEGMDAMEFSE
>Heterobasidion annosum TC32-1 tub1
---------GQCGNQIGVKFWEVISDEHGIEPDGLYKGNNDLQLERISVYYNEIG----ANKYVPRAVLIDLEPGTMDSVRSGPLGGLFRPDNFVFGQSGAGNNWAKGHYTEGAELVDSVLDVVRKEAEGTDALQGFQITHSLGGGTGAGMGTLLISKIREEYPDRMMCTFSVVPSPKVSDTVVEPYNATLSVHQLVENSDETYCIDNEALYDIHFRTLKLATPTYGDLNHLVSIVMSGITTCLRFPGQLNSDLRKLAVNMVPFPRLHFFLTGFAPLTARGSQQYRAVTVPELTQQMFDAKNMMAASDPRHGRYLTVAAVFRGKVSMKEVEEQMQNVQNKNSAYFVEWIPNNVLTAQCDIPPRGLKMAVTFLGNSTAIQELFRRVSDQFTAMFKRKAFLHWYTQEGMDEMEFTE
>Homo sapiens B1
---------GQCGNQIGAKFWEVISDEHGIDPTGTYHGDSDLQLDRISVYYNEAT----GGKYVPRAILVDLEPGTMDSVRSGPFGQIFRPDNFVFGQSGAGNNWAKGHYTEGAELVDSVLDVVRKEAESCDCLQGFQLTHSLGGGTGSGMGTLLISKIREEYPDRIMNTFSVVPSPKVSDTVVEPYNATLSVHQLVENTDETYCIDNEALYDICFRTLKLTTPTYGDLNHLVSATMSGVTTCLRFPGQLNADLRKLAVNMVPFPRLHFFMPGFAPLTSRGSQQYRALTVPELTQQVFDAKNMMAACDPRHGRYLTVAAVFRGRMSMKEVDEQMLNVQNKNSSYFVEWIPNNVKTAVCDIPPRGLKMAVTFIGNSTAIQELFKRISEQFTAMFRRKAFLHWYTGEGMDEMEFTE
>Hyphopichia sp. Strain PAR10A
---------GQCGNQIGTAFWETICGEHGLDENGNYHGEDDIQKQKLGVYFNEAS----SGKYVPRAVLVDLEPGTIDGVKQSAIGNLFRPDNFIFGQSSAGNVWAKGHYTEGAELVDSVMDVVRREAEGCDSLQGFQITHSLGGGTGSGMGTLLISKIREEFQDRMMATFSVLPSPKVSDTVIEPYNATLSVHQLVENSDETFCIDNEALYNICQKTLKLPQPNYSQLNHLVSSVMSGITTSLRYPGQLNSDLRKLAVNLVPFPRLHFFMVGYAPLTSIGAQSFRSLTVPELTQQMFDAKNMMAASDPRNGRYLTVAAFFRGKVSVKEVDDEMYKVQQKNSSYFVEWIPNNVQTAVCSVPPKDLDMAATFIGNSTSIQELFKRVGDQFSAMFRRKAFLHWYTSEGMDEMEFTE
>Lentinus lepideus tub1
---------GQCGNQIGAKFWEVVSDEHGIDKDGTYKGTNDLQLERINVYYNEVG----ANKYVPRAVLVDLEPGTMDSVRSGPLGNLFRPDNFVFGQNGAGNNWAKGHYTEGAELVDSVLDVVRKEAEGTDCLQGFQITHSLGGGTGAGMGTLLISKIREEYPDRMMCTYSVVPSPKVSDTVVEPYNATLSVHQLVENSDETFCIDNEALYDICFRTLKLSTPTYGDLNHLVSIVMSGITTCLRFPGQLNSDLRKLAVNMVPFPRLHFFMTGFAPLTARGSQQYRAVTVPELTQQMFDAKNMMAASDPRHGRYLTVAAIFRGKVSMKEVEEQMQNVQNKNSAYFVEWIPNNVLAAQCEIPPRHYKMAVTFLGNSTAIQELFKRVSDQFTAMFKRKAFLHWYTQEGMDEMEFTE
>Lentinus lepideus tub2
---------GQAGNQVGESFWKTVLAEHGLDEAGNYKGNDPQQLTRANVYFSEVDLPGSAIKYVPRSVQIDLEAGVCNRIRSGPLGSLFRPDTFLHAEVGAGNNWAKGYYTEGAELVDSIMDVVRKQGEACDALQGFQLIHSLGGGTGAGLGTLLLSKLREEYPDRMLATFSILPAPKVSETVVEPYNALLSIHQLVENSDMTICLDNEALYDITSRTLKIKQPSFDDLNVLVSQVMCGVSTSLRFPGQLNGDLRKLGLNLVPFPRLHFLMPSYAPFNDMKAKAFQRISVDDLTRELFDRRNLLVACDPRFGRYLTAATIFRGKISSREAEYSIHQLQTKNSTQFVEWIPDNVSVSLCSVPPVGQAQAATCLANSTAIQEIFKRSLTQFAAMYKRGAFLHWYTGEGMDAMEFSE
>Penicillium expansum NRRL 62431*
---------GQCGNQIGAAFWQTISGEHGLDGDGQYNGTSDLQLERMNVYFNHAS----GDKYVPRAVLVDLEPGTMDAVRSGPFGKLFRPDNFVFGQSGAGNNWAKGHYTEGAELVDQVLDVVRREAEGCDCLQGFQITHSLGGGTGAGMGTLLISKIREEFPDRMMATFSVVPSPKVSDTVVEPYNATLSVHQLVEHSDETFCIDNEALYDICMRTLKLSQPSYGDLNHLVSAVMSGVTTSLRFPGQLNSDLRKLAVNMVPFPRLHFFMVGFAPLTSRGGSSYRQVNVPELTQQMFDPKNMMAASDFRNGRYLTCSALFRGKISMKEVEDQMRNIQNKNQSYFVEWIPNNVQTALCSVPPRGLKMSSTFVGNSTSIQELFKRVGDQFTAMFRRKAFLHWYTGEGMDEMEFTE
>Penicillium_sp strain SOL5
---------GQCGNQIGAAFWQTISGEHGLDGDGQYNGTSDLQLERMNVYFNHAS----GDKYVPRAVLVDLEPGTMDAVRSGPFGKLFRPDNFVFGQSGAGNNWAKGHYTEGAELVDQVLDVVRREAEGCDCLQGFQITHSLGGGTGAGMGTLLISKIREEFPDRMMATFSVVPSPKVSDTVVEPYNATLSVHQLVEHSDETFCIDNEALYDICMRTLKLSQPSYGDLNHLVSAVMSGVTTSLRFPGQLNSDLRKLAVNMVPFPRLHFFMVGFAPLTSRGGQSYRQVSVPELTQQMFDPKNMMAASDFRNGRYLTCSALFRGKISMKEVEDQMRNIQSKNQSYFVEWIPNNVQTALCSVPPRGLKMSSTFVGNSTSIQELFKRVGDQFTAMFRRKAFLHWYTGEGMDEMEFTE
>Pestalotiopsis microspora Ne32 (AAF22514.1)*
---------GQCGNQIGAAFWQTISGEHGLDSNGVYNGTSELQLERMSVYFNEAS----GNKYVPRAVLVDLEPGTMDAVRAGPFGQLFRPDNFVFGQSGAGNNWAKGHYTEGAELVDQVLDVVRREAEACDCLQGFQITHSLGGGTGAGMGTLLISKIREEFPDRMMATFSVVPSPKVSDTVVEPYNATLSVHQLVENSDETFCIDNEALYDICMRTLKLSNPSYGDLNHLVSAVMSGVTTCLRFPGQLNSDLRKLAVNMVPFPRLHFFMVGFAPLTSRGAHSFRAVTVPELTQQMFDPKNMMAASDFRNGRYLTCSAIFRGKVSMKEVEDQMRNVQNKNSSYFVEWIPNNVQTALCSIPPRGLKMSSTFVGNSTAIQELFKRIGEQFTAMFRRKAFLHWYTGEGMDEMEFTE
>Taxomyces andreanae* CBS 279.92 tub2
---------GQAGNQVGENFWSMLLAEHGLDESGFYKGTDPLQLDRVSVYFSEVENAGQATKYVPRSVQIDLEEGVCDHIRSGKIGSLFRPDTFITGNTGAGNNWAKGFYTEGAELADGILEVVRRQTESCDALQGFQLIHSLGGGTGAGLGSLMLSKFREEYPDRMLATFSVLPSPKVSETVVEPYNCLLSIHQLVENSDLTMLIDNEALYEICARTLGTKAPSFDDLNMLVSQVMCGVSTSLRFPGQLNGDLRKLGLNLVPFPRLHFLMPSYAPFFNTKDKAFVRMSVADLTTALFDRKNLLVACDPRFGRYLTAATIFRGNVSSNEAEHSVMELQRKSSALFVEWIPDNVSVTLCTVPPVGQTSSGTCLANSTAVQELFKRTMTQFAAMYKRGAFLHWYTGEGMDTMEFSE
>Taxomyces andreanae* CBS 279.92 tub1
---------GQCGNQIGAKFWEVVSDEHGIDRDGVYKGTNDLQLERINVYYNEVA----ANKYVPRAVLVDLEPGTMDSVRSGPLGNLFRPDNFVFGQSGAGNNWAKGHYTEGAELVDSVLDVVRKEAEGTDCLQGFQITHSLGGGTGAGMGTLLISKIREEYPDRMMATYSVVPSPKVSDTVVEPYNATLSVHQLVENSDETFCIDNEALYDICFRTLKLSTPTYGDLNHLVSIVMSGITTCLRFPGQLNSDLRKLAVNMVPFPRLHFFMTGFAPLTARGSQQYRAVTVPELTQQMFDAKNMMAASDPRHGRYLTVACIFRGRVSMKEVEEQMQNVQNKNSAYFVEWIPNNVLTAQCDIAPRGQKMAVTFLGNSTAIQELFKRVSDQFTAMFKRKAFLHWYTQEGMDEMEFTE
>Taxus baccata 2003444
---------GQCGNQIGSKFWEVVCEEHGIDHTGRYTGTSDLQLERVNVYYNEAS----CGRFVPRAVLMDLEPGTMDSVRTGPYGQVFRPDNFVFGQSGAGNNWAKGHYTEGAELIDAVLDVVRKEAENCDCLQGFQVCHSLGGGTGSGMGTLLISKIREEYPDRMMLTFSVFPSPKVSDTVVEPYNATLSVHQLVENADECMVLDNEALYDICFRTLKLTTPSFGDLNHLISATMSGVTCCLRFPGQLNSDLRKLAVNLIPFPRLHFFMVGFAPLTSRGSQNYRALTVPELTQQMWDAKNMMCAADPRHGRYLTASAMFRGKMSTKEVDEQMINVQNKNSSYFVEWIPNNVKSSVCDIPPWGMSMASTFIGNSTSIQEMFRRVSEQFTAMFRRKAFLHWYTGEGMDEMEFTE
>Taxus cuspidata BAP59013.1
---------GQCGNQIGSKFWEVVCEEHGIDHTGRYTGTSDLQLERVNVYYNEAS----CGRFVPRAVLMDLEPGTMDSVRTGPYGQVFRPDNFVFGQSGAGNNWAKGHYTEGAELIDAVLDVVRKEAENCDCLQGFQVCHSLGGGTGSGMGTLLISKIREEYPDRMMLTFSVFPSPKVSDTVVEPYNATLSVHQLVENADECMVLDNEALYDICFRTLKLTTPSFGDLNHLISATMSGVTCCLRFPGQLNSDLRKLAVNLIPFPRLHFFMVGFAPLTSRGSQNYRALTVPELTQQMWDAKNMMCAADPRHGRYLTASAMFRGKMSTKEVDEQMINVQNKNSSYFVEWIPNNVKSSVCDIPPWGMSMASTFIGNSTSIQEMFRRVSEQFTAMFRRKAFLHWYTGEGMDEMEFTE
>Trichoderma atroviride Strain MUS11 tub2
---------GQCGNQIGAAFWQTISGEHGLDSNGIYNGSSELQLERMNVYFNEAS----NNKYVPRAVLVDLEPGTMDAVRAGPFGQLFRPDNFIFGQSSAGNNWAKGHYTEGAELVDQVLDVVRREAEGCDCLQGFQITHSLGGGTGSGMGTLLLSKIREEFPDRMMATFSVVPSPKVSDTVVEPYNATLSVHQLVENSDETFCIDNEALYDICMRTLKLNNPAYGDLNYLVSAVMSGITTCLRFPGQLNSDLRKLAVNMVPFPRLHFFMVGFAPLTSPGAHSFRAVTVPELTQQMFDPKNMMAASDFRNGRYLTCCSIFRGKVAMKEVEDQMRNVQNKNSTYFVEWIPNNIQTALCAIPPRGLKMSSTFIGNSTSIQELFKRVGEQFSAMFRRKAFLHWYTGEGMDEMEFTE
>Pestalotiopsis sp. JCM 9685 -tub2 (GCA_001599175.1)
---------GQCGNQIGAAFWQTISGEHGLDSNGVYNGTSELQLERMSVYFNEAS----GNKYVPRAVLVDLEPGTMDAVRAGPFGQLFRPDNFVFGQSGAGNNWAKGHYTEGAELVDQVLDVVRREAEACDCLQGFQITHSLGGGTGAGMGTLLISKIREEFPDRMMATFSVVPSPKVSDTVVEPYNATLSVHQLVENSDETFCIDNEALYDICMRTLKLSNPSYGDLNHLVSAVMSGVTTCLRFPGQLNSDLRKLAVNMVPFPRLHFFMVGFAPLTSRGAHSFRAVTVPELTQQMFDPKNMMAASDFRNGRYLTCSAIFRGKVSMKEVEDQMRNVQNKNSSYFVEWIPNNVQTALCSIPPRGLKMSSTFVGNSTAIQELFKRIGEQFTAMFRRKAFLHWYTGEGMDEMEFTE
>Taxus_baccata_2007374
---------GQCGNQIGAKFWEVVCLEHGIDHTGRYQGTSDLQLERVNVYYNEAS----CGRFVPRAILMDLEPGTMDSIRSGAYGQIFRPDNFVFGQSGAGNNWAKGHYTEGAELIDAVLDVVRKEAENCDCLQGFQVCHSLGGGTGSGMGTLLISKIREEYPDRMMLTFSVFPSPKVSDTVVEPYNATLSVHQLVENADECMVLDNEALYDICFRTLKLTTPSFGDLNHLISATMSGATCCLRFPGQLNSDLRKLAVNLIPFPRLHFFMVGFAPLTSRGSQQYRALTVPELTQQMWDSKNMMCAADPRHGRYLTASAMFRGKMSTKEVDEQMINVQNKNSSYFVEWIPNNVKSTVCDIPPTGMKMASTFIGNSTSIQEMFRRVSEQFTAMFRRKAFLRWYTGEGMDEMEFTE
>Taxus_baccata_2009004
---------GQCGNQIGAKFWEVVCEEHGIDTTGRYHGTTDLQLERVNVYYNEAS----CGRFVPRAVLMDLEPGTMDSVRTGPYGQIFRPDNFVFGQSGAGNNWAKGHYTEGAELIDAVLDVVRKEAENCDCLQGFQVCHSLGGGTGSGMGTLLISKIREEYPDRMMLTFSVFPSPKVSDTVVEPYNATLSVHQLVENADECMVLDNEALYDICFRTLKLTTPSFGDLNHLISATMSGVTCCLRFPGQLNSDLRKLAVNLIPFPRLHFFMVGFAPLTSRGSQQYRALTVPELTQQMWDSKNMMCAADPRHGRYLTASAMFRGKMSTKEVDEQMMNVQNKNSSYFVEWIPNNVKSSACDIPPTGMKMASTFIGNSTSIQEMFRRVSEQFTAMFRRKAFLHWYTGEGMDEMEFTE
>Trichoderma atroviride Strain MUS9 tub1
---------GQCGNQVGSAFWQTISGEHGLDSSGVYGGTSDQQLDRLNVYFNEAS----NNKYVPRAVLVDLEPGTMDAVRSGPFGQLFRPDNFVFGQSGAGNNWAKGHYTEGAELVDQVLDVVRREAENCECLQGFQITHSLGGGTGSGMGTLLISKIREEFPDRMMATFSVVPSPKVSDTVVEPYNATLSMHQLVENSDETFCIDNEALYDICMRTLKLSNPSYGDLNHLVSAVMSGVSTSLRFPGQLNSDLRKLAVNMVPFPRLHFFMVGFAPLTSPGAHSFRAVTVPELTQQMLDPKNMMAASDFRNGRYLTCSTIFRGKVAMKEVEDQMRTVQNKNSAYFVEWIPNNIQTALCSIPPKGLKXSSTFVGNSTAIQEIFRRVGEQFSAMFRRKAFLHWYTSEGMDEMEFTE
