# Supplementary material for: Taxol and β-tubulins from endophytic fungi isolated from the Himalayan Yew, Taxus wallichiana Zucc
Source: Front Microbiol. 2022 Sep 29;13:956855. doi: 10.3389/fmicb.2022.956855 (PMC9557061; doi:10.3389/fmicb.2022.956855)
Supplement: Supplementary file 2 [file Data_Sheet_2.zip › Taxomyces andreanae 5SRNA partial ALYI01001764.1.fasta]

LOCUS       ALYI01001764_1_1         304 bp    DNA        linear       12-NOV-2021
DEFINITION  Taxomyces andreanae CBS 279.92 contig_13404, whole genome shotgun
            sequence.
ACCESSION   ALYI01001764 ALYI01000000
VERSION     ALYI01001764.1  GI:1134451141
DBLINK      BioProject: PRJNA77805 BioSample: SAMN06250189
KEYWORDS    WGS.
SOURCE      Taxomyces andreanae CBS 279.92
  ORGANISM  Taxomyces andreanae CBS 279.92 Eukaryota; Fungi; Dikarya;
            Ascomycota; Ascomycota incertae sedis; Taxomyces.
REFERENCE   1  (bases 1 to 304)
  AUTHORS   Jennewein,S., Heinig,U. and Scholz,S.
  TITLE     Getting to the bottom of Taxol biosynthesis by fungi
  JOURNAL   Unpublished
REFERENCE   2  (bases 1 to 304)
  AUTHORS   Jennewein,S., Heinig,U. and Scholz,S.
  TITLE     Direct Submission
  JOURNAL   Submitted (22-NOV-2011) Industrial Biotechnology, Fraunhofer
            Instutute for Molecular Biology and Applied Ecology, Forckenbeck
            Str. 6, Aachen, Germany
COMMENT     ##Genome-Assembly-Data-START## Assembly Method       :: Clc
            "assembly cell" v. Unknown Genome Coverage       :: 319x Sequencing
            Technology :: Illumina HiSEQ 200 ##Genome-Assembly-Data-END##
COMMENT     
COMMENT     ApEinfo:methylated:1
FEATURES             Location/Qualifiers
     source          complement(1..304)
                     /organism="Taxomyces andreanae CBS 279.92"
                     /mol_type="genomic DNA"
                     /submitter_seqid="contig_13404"
                     /strain="CBS 279.92"
                     /host="Taxus brevifolia"
                     /culture_collection="CBS:279.92"
                     /db_xref="taxon:1149723"
                     /collected_by="Strobel G, Stierle A, Stierle D"
                     /locus_tag="source:Taxomyces andreanae CBS 279.92"
                     /label="source:Taxomyces andreanae CBS 279.92"
                     /ApEinfo_label="source:Taxomyces andreanae CBS 279.92"
                     /ApEinfo_fwdcolor="#00DF87"
                     /ApEinfo_revcolor="#00DF87"
                     /ApEinfo_graphicformat="arrow_data {{0 0.5 0 1 2 0 0 -1 0
                     -0.5} {} 0} width 5 offset 0"
                     /ApEinfo_hidden=""
ORIGIN
        1 tccGATCTGC GAAGTTAACC AGAGTGCCGC CTAGTTAGTA CCACGGTGGG GGACCACGCG
       61 GGAATCCTAG GTGCTGTGGT TTTTGatttt gtagtcaaca gctacgacgc gtgctgccaa
      121 ggtacgctta tcttttcttt tcttccctgc ctgcagaact caaaacggag cgcgctagca
      181 aagtctctac ctgggtttac tttcgttttc ttactgccaa agtacacttt tgttaccgga
      241 ctacaaaagt ctcgttacct gactacaaaa cgcgaacgaa gcggactaac aaactttcta
      301 tcga     
//
