# Supplementary material for: Taxol and β-tubulins from endophytic fungi isolated from the Himalayan Yew, Taxus wallichiana Zucc
Source: Front Microbiol. 2022 Sep 29;13:956855. doi: 10.3389/fmicb.2022.956855 (PMC9557061; doi:10.3389/fmicb.2022.956855)
Supplement: Supplementary file 2 [file Data_Sheet_2.zip › Taxomyces andreanae LSU ALYI01002927.1.fasta]

LOCUS       ALYI01002927_1_1         689 bp    DNA        linear       17-NOV-2021
DEFINITION  Taxomyces andreanae CBS 279.92 contig_9345, whole genome shotgun
            sequence.
ACCESSION   ALYI01002927 ALYI01000000
VERSION     ALYI01002927.1  GI:1134449978
DBLINK      BioProject: PRJNA77805 BioSample: SAMN06250189
KEYWORDS    WGS.
SOURCE      Taxomyces andreanae CBS 279.92
  ORGANISM  Taxomyces andreanae CBS 279.92 Eukaryota; Fungi; Dikarya;
            Ascomycota; Ascomycota incertae sedis; Taxomyces.
REFERENCE   1  (bases 1 to 689)
  AUTHORS   Jennewein,S., Heinig,U. and Scholz,S.
  TITLE     Getting to the bottom of Taxol biosynthesis by fungi
  JOURNAL   Unpublished
REFERENCE   2  (bases 1 to 689)
  AUTHORS   Jennewein,S., Heinig,U. and Scholz,S.
  TITLE     Direct Submission
  JOURNAL   Submitted (22-NOV-2011) Industrial Biotechnology, Fraunhofer
            Instutute for Molecular Biology and Applied Ecology, Forckenbeck
            Str. 6, Aachen, Germany
COMMENT     ##Genome-Assembly-Data-START## Assembly Method       :: Clc
            "assembly cell" v. Unknown Genome Coverage       :: 319x Sequencing
            Technology :: Illumina HiSEQ 200 ##Genome-Assembly-Data-END##
COMMENT     
COMMENT     ApEinfo:methylated:1
FEATURES             Location/Qualifiers
     source          complement(1..689)
                     /organism="Taxomyces andreanae CBS 279.92"
                     /mol_type="genomic DNA"
                     /submitter_seqid="contig_9345"
                     /strain="CBS 279.92"
                     /host="Taxus brevifolia"
                     /culture_collection="CBS:279.92"
                     /db_xref="taxon:1149723"
                     /collected_by="Strobel G, Stierle A, Stierle D"
                     /locus_tag="source:Taxomyces andreanae CBS 279.92"
                     /label="source:Taxomyces andreanae CBS 279.92"
                     /ApEinfo_label="source:Taxomyces andreanae CBS 279.92"
                     /ApEinfo_fwdcolor="#00DF87"
                     /ApEinfo_revcolor="#00DF87"
                     /ApEinfo_graphicformat="arrow_data {{0 0.5 0 1 2 0 0 -1 0
                     -0.5} {} 0} width 5 offset 0"
                     /ApEinfo_hidden=""
     misc_feature    273..289
                     /locus_tag="LR3R"
                     /label="LR3R"
                     /ApEinfo_label="LR3R"
                     /ApEinfo_fwdcolor="cyan"
                     /ApEinfo_revcolor="green"
                     /ApEinfo_graphicformat="arrow_data {{0 0.5 0 1 2 0 0 -1 0
                     -0.5} {} 0} width 5 offset 0"
     misc_feature    complement(580..596)
                     /locus_tag="LR5"
                     /label="LR5"
                     /ApEinfo_label="LR5"
                     /ApEinfo_fwdcolor="cyan"
                     /ApEinfo_revcolor="green"
                     /ApEinfo_graphicformat="arrow_data {{0 0.5 0 1 2 0 0 -1 0
                     -0.5} {} 0} width 5 offset 0"
ORIGIN
        1 ttaaacagta cgtgaaattg ctgaaaggga aacgcttgaa gtcagtcgcg tcgtccagaa
       61 ctcaacctgg cttttgcttg gtgcactttc tgaacgacgg gccaacatca gttttgactg
      121 tcggaaaaag tccttaggaa tgtggcacct ccgggtgtgt tatagccttt ggtcgtatac
      181 gatggttggg actgaggacc gcagcacgcc ttatggccgg ggttcgccca cgtacgtgct
      241 taggatgttg gcgtaatggc tttaagcgac ccGTCTTGAA ACACGGACCa aggagtctaa
      301 catgcctgcg agtgtttggg tggaaaaccc gagcgcgcaa tgaaagtgaa aattgggatc
      361 cctgtcgtgg ggagcaccga tgcccatacc agaccttctg tgacggatat gcggttgagc
      421 atgtatgttg ggacccgaaa gatggtgaac tatgcctgaa tagggtgaag ccagaggaaa
      481 ctctggtgga ggctcgtagc gattctgacg tgcaaatcga tcgtcaaatt tgggtatagg
      541 ggcgaaagac taatcgacca tctagtagct ggttcctgcC GAAGTTTCCC TCAGGAtagc
      601 agaaactcgt atcagattta tgtggtaaag cgaatgatta gaggccttgg ggttgaaaca
      661 accttaacct attctcaaac tttaaatat   
//
