# Supplementary material for: Taxol and β-tubulins from endophytic fungi isolated from the Himalayan Yew, Taxus wallichiana Zucc
Source: Front Microbiol. 2022 Sep 29;13:956855. doi: 10.3389/fmicb.2022.956855 (PMC9557061; doi:10.3389/fmicb.2022.956855)
Supplement: Supplementary file 2 [file Data_Sheet_2.zip › Taxomyces andreanae 18S RNA ALYI01003129.1.fasta]

LOCUS       ALYI01003129_1_1         635 bp    DNA        linear       16-NOV-2021
DEFINITION  Taxomyces andreanae CBS 279.92 contig_13397, whole genome shotgun
            sequence.
ACCESSION   ALYI01003129 ALYI01000000
VERSION     ALYI01003129.1  GI:1134449776
DBLINK      BioProject: PRJNA77805 BioSample: SAMN06250189
KEYWORDS    WGS.
SOURCE      Taxomyces andreanae CBS 279.92
  ORGANISM  Taxomyces andreanae CBS 279.92 Eukaryota; Fungi; Dikarya;
            Ascomycota; Ascomycota incertae sedis; Taxomyces.
REFERENCE   1  (bases 1 to 635)
  AUTHORS   Jennewein,S., Heinig,U. and Scholz,S.
  TITLE     Getting to the bottom of Taxol biosynthesis by fungi
  JOURNAL   Unpublished
REFERENCE   2  (bases 1 to 635)
  AUTHORS   Jennewein,S., Heinig,U. and Scholz,S.
  TITLE     Direct Submission
  JOURNAL   Submitted (22-NOV-2011) Industrial Biotechnology, Fraunhofer
            Instutute for Molecular Biology and Applied Ecology, Forckenbeck
            Str. 6, Aachen, Germany
COMMENT     ##Genome-Assembly-Data-START## Assembly Method       :: Clc
            "assembly cell" v. Unknown Genome Coverage       :: 319x Sequencing
            Technology :: Illumina HiSEQ 200 ##Genome-Assembly-Data-END##
COMMENT     
COMMENT     ApEinfo:methylated:1
FEATURES             Location/Qualifiers
     source          1..635
                     /organism="Taxomyces andreanae CBS 279.92"
                     /mol_type="genomic DNA"
                     /submitter_seqid="contig_13397"
                     /strain="CBS 279.92"
                     /host="Taxus brevifolia"
                     /culture_collection="CBS:279.92"
                     /db_xref="taxon:1149723"
                     /collected_by="Strobel G, Stierle A, Stierle D"
                     /locus_tag="source:Taxomyces andreanae CBS 279.92"
                     /label="source:Taxomyces andreanae CBS 279.92"
                     /ApEinfo_label="source:Taxomyces andreanae CBS 279.92"
                     /ApEinfo_fwdcolor="#00DF87"
                     /ApEinfo_revcolor="#00DF87"
                     /ApEinfo_graphicformat="arrow_data {{0 0.5 0 1 2 0 0 -1 0
                     -0.5} {} 0} width 5 offset 0"
                     /ApEinfo_hidden=""
ORIGIN
        1 gccggcgccc agccaaagcc ggcctggcta tttagcaggt taaggtctcg ttcgttatcg
       61 gaattaacca gacaaatcac tccaccaact aagaacggcc atgcaccacc acccataaaa
      121 tcatgaaaga gctatcaatc tgtcaatcct agtcatgtct ggacctggtg agtttccccg
      181 tgttgagtca aattaagccg caggctccac acctggtggt gcccttccgt caattccttt
      241 aagtttcagc cttgcgacca tactcccccc agaacccaaa gactttgatt tctcgtaagg
      301 tgccgagcga cacatcaaat tgagttcgcc cgatccctag tcggcatagt ttactgttaa
      361 gactacaacg gtatctgatc gttttcgatc ccctaacctt cgttcttgat taatgaaaac
      421 atccttggca aatgctttcg cagtagttag tcttccgtaa atccaagaat ttcacctcta
      481 gcaacggaat actaatgccc ccaactatcc ctattaatca ttacggcgac tctagaaacc
      541 aacaaaatag aaccgcacgt cctattttat tattccatgc taatgtattc gggcataagc
      601 ctgctttgaa cactctaatt ttctcaaggt aaaag  
//
